# Supplementary material for: 1,4-Dimethyl-2-phenyl-6,7-dihydro-1H-pyrazolo­[4,3-b]pyridine-3,5(2H,4H)-dione
Source: Acta Crystallogr Sect E Struct Rep Online. 2011 Sep 14;67(Pt 10):o2586. doi: 10.1107/S1600536811036233 (PMC3201526; doi:10.1107/S1600536811036233)
Supplement: Supplementary file 1 [file e-67-o2586-sup1.cif]

##############################################################################
#                                                                            #
# This CIF contains the data in a paper accepted for publication in          #
# Acta Crystallographica Section E. It conforms to the requirements of       #
# Notes for Authors for Acta Crystallographica Section E, and has been       #
# peer reviewed under the auspices of the IUCr Commission on Journals.       #
#                                                                            #
# Full details of the Crystallographic Information File format               #
# are given in the paper "The Crystallographic Information File (CIF):       #
# a New Standard Archive File for Crystallography" by S. R. Hall, F. H.      #
# Allen and I. D. Brown [Acta Cryst. (1991), A47, 655-685].                  #
#                                                                            #
# The current version of the core CIF dictionary is obtainable from          #
# ftp://ftp.iucr.org/pub/cif_core.dic.                                       #
#                                                                            #
# Software is freely available for graphical display of the structure(s)     #
# in this CIF. For information consult the CIF software page                 #
# http://www.iucr.org/resources/cif/software.                                #
#                                                                            #
# This file may be used for bona fide research purposes within the           #
# scientific community so long as proper attribution is given to the journal # 
# article from which it was obtained.                                        #
#                                                                            #
##############################################################################
data_I
_audit_creation_method     SHELXL-97
_chemical_name_systematic
;
1,4-Dimethyl-2-phenyl-6,7-dihydro-1<i>H</i>-pyrazolo[4,3-<i>b</i>]pyridine-
3,5(2<i>H</i>,4<i>H</i>)-dione
;
_chemical_name_common     ?
_chemical_formula_moiety     'C14 H15 N3 O2'
_chemical_formula_sum     'C14 H15 N3 O2'
_chemical_formula_weight     257.29
_chemical_melting_point     ?
_symmetry_cell_setting     monoclinic
_symmetry_space_group_name_H-M     'C c'
_symmetry_space_group_name_Hall     'C -2yc'
loop_
    _symmetry_equiv_pos_as_xyz
    'x, y, z'
    'x, -y, z+1/2'
    'x+1/2, y+1/2, z'
    'x+1/2, -y+1/2, z+1/2'
_cell_length_a     8.9721(7)
_cell_length_b     21.7653(19)
_cell_length_c     7.3725(5)
_cell_angle_alpha     90.00
_cell_angle_beta     120.214(5)
_cell_angle_gamma     90.00
_cell_volume     1244.12(17)
_cell_formula_units_Z     4
_cell_measurement_reflns_used     6605
_cell_measurement_theta_min     2.78
_cell_measurement_theta_max     29.30
_cell_measurement_temperature     193(2)
_cell_special_details     ?
_exptl_crystal_description     'Plate'
_exptl_crystal_colour     'Colourless'
_exptl_crystal_size_max     0.45
_exptl_crystal_size_mid     0.17
_exptl_crystal_size_min     0.16
_exptl_crystal_density_diffrn     1.374
_exptl_crystal_density_meas     ?
_exptl_crystal_density_method     'not measured'
_exptl_crystal_F_000     544
_exptl_absorpt_coefficient_mu     0.095
_exptl_absorpt_correction_type     none
_exptl_special_details     ?
_diffrn_ambient_temperature     193(2)
_diffrn_radiation_type     MoK\a
_diffrn_radiation_wavelength     0.71073
_diffrn_radiation_monochromator     graphite
_diffrn_measurement_device_type     'Stoe IPDS 2T'
_diffrn_measurement_device     '2-circle goniometer'
_diffrn_measurement_method     'rotation method'
_diffrn_detector_area_resol_mean     6.67
_diffrn_reflns_number     4103
_diffrn_reflns_av_R_equivalents     0.0359
_diffrn_reflns_av_sigmaI/netI     0.0261
_diffrn_reflns_theta_min     2.79
_diffrn_reflns_theta_max     28.90
_diffrn_reflns_theta_full     28.90
_diffrn_measured_fraction_theta_max     0.989
_diffrn_measured_fraction_theta_full     0.989
_diffrn_reflns_limit_h_min     -12
_diffrn_reflns_limit_h_max     12
_diffrn_reflns_limit_k_min     -29
_diffrn_reflns_limit_k_max     25
_diffrn_reflns_limit_l_min     -9
_diffrn_reflns_limit_l_max     10
_diffrn_standards_number     ?
_diffrn_standards_interval_count     ?
_diffrn_standards_interval_time     ?
_diffrn_standards_decay_%     ?
_refine_special_details
;
Refinement of <i>F</i>^2^ against ALL reflections. The weighted <i>R</i>-factor
<i>wR</i> and goodness of fit <i>S</i> are based on <i>F</i>^2^, conventional
<i>R</i>-factors <i>R</i> are based on <i>F</i>, with <i>F</i> set to zero for
negative <i>F</i>^2^. The threshold expression of <i>F</i>^2^ >
\s(<i>F</i>^2^) is used only for calculating <i>R</i>-factors(gt) <i>etc</i>.
and is not relevant to the choice of reflections for refinement.
<i>R</i>-factors based on <i>F</i>^2^ are statistically about twice as large
as those based on <i>F</i>, and <i>R</i>- factors based on ALL data will be
even larger.
;
_reflns_number_total     1623
_reflns_number_gt     1541
_reflns_threshold_expression     >2\s(I)
_refine_ls_structure_factor_coef     Fsqd
_refine_ls_matrix_type     full
_refine_ls_R_factor_all     0.0294
_refine_ls_R_factor_gt     0.0273
_refine_ls_wR_factor_ref     0.0707
_refine_ls_wR_factor_obs     0.0696
_refine_ls_goodness_of_fit_ref     1.042
_refine_ls_restrained_S_all     1.041
_refine_ls_number_reflns     1623
_refine_ls_number_parameters     174
_refine_ls_number_restraints     2
_refine_ls_hydrogen_treatment     constr
_refine_ls_weighting_scheme     calc
_refine_ls_weighting_details
         'calc w=1/[\s^2^(Fo^2^)+(0.0454P)^2^+0.1582P] where P=(Fo^2^+2Fc^2^)/3'
_atom_sites_solution_hydrogens     geom
_atom_sites_solution_primary     direct
_atom_sites_solution_secondary     difmap
_refine_ls_shift/su_max     0.000
_refine_ls_shift/su_mean     0.000
_refine_diff_density_max     0.176
_refine_diff_density_min     -0.143
_refine_ls_extinction_method     none
_refine_ls_extinction_coef     ?
_refine_ls_abs_structure_details     ?
_refine_ls_abs_structure_Flack     ?
loop_
    _atom_type_symbol
    _atom_type_description
    _atom_type_scat_dispersion_real
    _atom_type_scat_dispersion_imag
    _atom_type_scat_source
    'C' 'C' 0.0033 0.0016
                         'International Tables Vol C Tables 4.2.6.8 and 6.1.1.4'
    'H' 'H' 0.0000 0.0000
                         'International Tables Vol C Tables 4.2.6.8 and 6.1.1.4'
    'N' 'N' 0.0061 0.0033
                         'International Tables Vol C Tables 4.2.6.8 and 6.1.1.4'
    'O' 'O' 0.0106 0.0060
                         'International Tables Vol C Tables 4.2.6.8 and 6.1.1.4'
_computing_data_collection     'X-AREA (Stoe, 2010)'
_computing_cell_refinement     'X-AREA (Stoe, 2010)'
_computing_data_reduction     'X-RED (Stoe, 2010)'
_computing_structure_solution     'SIR97 (Altomare <i>et al.</i>, 1999)'
_computing_structure_refinement     'SHELXL97 (Sheldrick, 2008)'
_computing_molecular_graphics     'PLATON (Spek, 2009)'
_computing_publication_material     'PLATON (Spek, 2009)'
loop_
    _atom_site_type_symbol
    _atom_site_label
    _atom_site_fract_x
    _atom_site_fract_y
    _atom_site_fract_z
    _atom_site_U_iso_or_equiv
    _atom_site_adp_type
    _atom_site_calc_flag
    _atom_site_refinement_flags
    _atom_site_occupancy
    _atom_site_symmetry_multiplicity
    _atom_site_disorder_assembly
    _atom_site_disorder_group
    N N1 0.35428(16) 0.22736(6) 0.2232(2) 0.0248(3) Uani d . 1 1 . .
    C C2 0.31867(18) 0.27099(7) 0.3359(2) 0.0250(3) Uani d . 1 1 . .
    C C3 0.36758(18) 0.32872(6) 0.2826(2) 0.0241(3) Uani d . 1 1 . .
    C C4 0.43857(18) 0.31670(7) 0.1635(2) 0.0240(3) Uani d . 1 1 . .
    N N5 0.44486(16) 0.25431(6) 0.1332(2) 0.0239(2) Uani d . 1 1 . .
    C C6 0.37458(19) 0.16362(7) 0.2688(2) 0.0245(3) Uani d . 1 1 . .
    C C7 0.2491(2) 0.13330(7) 0.2930(3) 0.0305(3) Uani d . 1 1 . .
    H H7 0.1517 0.1550 0.2782 0.037 Uiso calc R 1 1 . .
    C C8 0.2679(3) 0.07098(8) 0.3392(3) 0.0386(4) Uani d . 1 1 . .
    H H8 0.1846 0.0503 0.3602 0.046 Uiso calc R 1 1 . .
    C C9 0.4070(3) 0.03872(8) 0.3550(3) 0.0420(4) Uani d . 1 1 . .
    H H9 0.4181 -0.0040 0.3852 0.050 Uiso calc R 1 1 . .
    C C10 0.5303(2) 0.06878(8) 0.3266(3) 0.0373(4) Uani d . 1 1 . .
    H H10 0.6246 0.0465 0.3351 0.045 Uiso calc R 1 1 . .
    C C11 0.5156(2) 0.13149(8) 0.2858(3) 0.0301(3) Uani d . 1 1 . .
    H H11 0.6012 0.1524 0.2696 0.036 Uiso calc R 1 1 . .
    O O12 0.26349(16) 0.25874(6) 0.45386(19) 0.0330(3) Uani d . 1 1 . .
    N N13 0.35152(17) 0.38830(6) 0.3448(2) 0.0291(3) Uani d . 1 1 . .
    C C14 0.4310(2) 0.43628(7) 0.3067(3) 0.0311(3) Uani d . 1 1 . .
    C C15 0.5584(2) 0.41980(8) 0.2363(3) 0.0328(3) Uani d . 1 1 . .
    H H15A 0.6707 0.4100 0.3621 0.039 Uiso calc R 1 1 . .
    H H15B 0.5757 0.4563 0.1690 0.039 Uiso calc R 1 1 . .
    C C16 0.5053(2) 0.36558(7) 0.0828(3) 0.0290(3) Uani d . 1 1 . .
    H H16A 0.4149 0.3785 -0.0594 0.035 Uiso calc R 1 1 . .
    H H16B 0.6059 0.3503 0.0748 0.035 Uiso calc R 1 1 . .
    C C17 0.3917(2) 0.23369(8) -0.0807(2) 0.0291(3) Uani d . 1 1 . .
    H H17A 0.2717 0.2458 -0.1759 0.044 Uiso calc R 1 1 . .
    H H17B 0.4018 0.1889 -0.0821 0.044 Uiso calc R 1 1 . .
    H H17C 0.4662 0.2527 -0.1267 0.044 Uiso calc R 1 1 . .
    C C18 0.2290(3) 0.40112(8) 0.4156(3) 0.0394(4) Uani d . 1 1 . .
    H H18A 0.2698 0.4362 0.5119 0.059 Uiso calc R 1 1 . .
    H H18B 0.2191 0.3650 0.4883 0.059 Uiso calc R 1 1 . .
    H H18C 0.1159 0.4107 0.2942 0.059 Uiso calc R 1 1 . .
    O O19 0.4061(2) 0.48961(6) 0.3370(2) 0.0423(3) Uani d . 1 1 . .
loop_
    _atom_site_aniso_label
    _atom_site_aniso_U_11
    _atom_site_aniso_U_22
    _atom_site_aniso_U_33
    _atom_site_aniso_U_12
    _atom_site_aniso_U_13
    _atom_site_aniso_U_23
    N1 0.0286(6) 0.0233(6) 0.0300(6) -0.0013(4) 0.0203(5) 0.0012(5)
    C2 0.0246(6) 0.0261(7) 0.0255(6) 0.0001(5) 0.0136(5) 0.0008(5)
    C3 0.0255(6) 0.0227(6) 0.0252(7) -0.0010(5) 0.0136(5) 0.0018(5)
    C4 0.0232(6) 0.0254(7) 0.0241(6) -0.0015(5) 0.0124(5) 0.0023(5)
    N5 0.0259(5) 0.0252(6) 0.0259(6) -0.0023(4) 0.0171(5) 0.0005(5)
    C6 0.0281(6) 0.0216(6) 0.0244(6) -0.0030(5) 0.0136(5) -0.0020(5)
    C7 0.0339(8) 0.0282(8) 0.0337(8) -0.0062(6) 0.0203(6) -0.0040(6)
    C8 0.0523(10) 0.0289(8) 0.0423(10) -0.0126(7) 0.0295(8) -0.0047(7)
    C9 0.0576(11) 0.0207(7) 0.0462(10) -0.0034(7) 0.0249(8) 0.0007(7)
    C10 0.0389(8) 0.0272(8) 0.0416(10) 0.0044(6) 0.0173(7) -0.0011(6)
    C11 0.0272(7) 0.0269(7) 0.0333(8) -0.0022(5) 0.0130(6) -0.0022(6)
    O12 0.0435(6) 0.0324(6) 0.0363(6) -0.0002(5) 0.0299(5) 0.0015(5)
    N13 0.0343(6) 0.0240(6) 0.0316(6) 0.0003(5) 0.0185(5) -0.0012(5)
    C14 0.0378(8) 0.0243(7) 0.0265(7) -0.0023(6) 0.0127(6) 0.0009(6)
    C15 0.0341(7) 0.0276(7) 0.0346(8) -0.0066(6) 0.0157(6) 0.0040(6)
    C16 0.0305(7) 0.0293(7) 0.0297(7) -0.0030(5) 0.0170(6) 0.0053(6)
    C17 0.0277(7) 0.0353(8) 0.0270(7) -0.0014(6) 0.0159(6) -0.0038(6)
    C18 0.0490(10) 0.0332(8) 0.0491(10) 0.0044(7) 0.0343(9) -0.0036(7)
    O19 0.0596(8) 0.0229(6) 0.0438(7) -0.0010(5) 0.0255(6) -0.0012(5)
_geom_special_details
;
All e.s.d.'s (except the e.s.d. in the dihedral angle between two l.s. planes)
are estimated using the full covariance matrix. The cell e.s.d.'s are taken
into account individually in the estimation of e.s.d.'s in distances, angles
and torsion angles; correlations between e.s.d.'s in cell parameters are only
used when they are defined by crystal symmetry. An approximate (isotropic)
treatment of cell e.s.d.'s is used for estimating e.s.d.'s involving l.s.
planes.
;
loop_
    _geom_bond_atom_site_label_1
    _geom_bond_atom_site_label_2
    _geom_bond_site_symmetry_2
    _geom_bond_distance
    _geom_bond_publ_flag
    N1 C2 . 1.4009(19) ?
    N1 N5 . 1.4098(16) ?
    N1 C6 . 1.4173(18) ?
    C2 O12 . 1.2269(18) ?
    C2 C3 . 1.449(2) ?
    C3 C4 . 1.344(2) ?
    C3 N13 . 1.4069(19) ?
    C4 N5 . 1.3820(19) ?
    C4 C16 . 1.485(2) ?
    N5 C17 . 1.4691(19) ?
    C6 C7 . 1.392(2) ?
    C6 C11 . 1.395(2) ?
    C7 C8 . 1.388(2) ?
    C7 H7 . 0.9500 ?
    C8 C9 . 1.385(3) ?
    C8 H8 . 0.9500 ?
    C9 C10 . 1.389(3) ?
    C9 H9 . 0.9500 ?
    C10 C11 . 1.390(2) ?
    C10 H10 . 0.9500 ?
    C11 H11 . 0.9500 ?
    N13 C14 . 1.371(2) ?
    N13 C18 . 1.462(2) ?
    C14 O19 . 1.224(2) ?
    C14 C15 . 1.517(3) ?
    C15 C16 . 1.536(2) ?
    C15 H15A . 0.9900 ?
    C15 H15B . 0.9900 ?
    C16 H16A . 0.9900 ?
    C16 H16B . 0.9900 ?
    C17 H17A . 0.9800 ?
    C17 H17B . 0.9800 ?
    C17 H17C . 0.9800 ?
    C18 H18A . 0.9800 ?
    C18 H18B . 0.9800 ?
    C18 H18C . 0.9800 ?
loop_
    _geom_angle_atom_site_label_1
    _geom_angle_atom_site_label_2
    _geom_angle_atom_site_label_3
    _geom_angle_site_symmetry_1
    _geom_angle_site_symmetry_3
    _geom_angle
    _geom_angle_publ_flag
    C2 N1 N5 . . 110.78(12) ?
    C2 N1 C6 . . 124.29(12) ?
    N5 N1 C6 . . 118.88(12) ?
    O12 C2 N1 . . 124.53(14) ?
    O12 C2 C3 . . 131.78(14) ?
    N1 C2 C3 . . 103.65(12) ?
    C4 C3 N13 . . 123.53(13) ?
    C4 C3 C2 . . 108.44(13) ?
    N13 C3 C2 . . 128.01(13) ?
    C3 C4 N5 . . 111.62(12) ?
    C3 C4 C16 . . 122.80(14) ?
    N5 C4 C16 . . 125.56(13) ?
    C4 N5 N1 . . 104.62(11) ?
    C4 N5 C17 . . 117.15(13) ?
    N1 N5 C17 . . 115.18(12) ?
    C7 C6 C11 . . 120.43(14) ?
    C7 C6 N1 . . 118.59(14) ?
    C11 C6 N1 . . 120.98(13) ?
    C8 C7 C6 . . 119.23(16) ?
    C8 C7 H7 . . 120.4 ?
    C6 C7 H7 . . 120.4 ?
    C9 C8 C7 . . 120.61(16) ?
    C9 C8 H8 . . 119.7 ?
    C7 C8 H8 . . 119.7 ?
    C8 C9 C10 . . 120.07(16) ?
    C8 C9 H9 . . 120.0 ?
    C10 C9 H9 . . 120.0 ?
    C9 C10 C11 . . 119.95(16) ?
    C9 C10 H10 . . 120.0 ?
    C11 C10 H10 . . 120.0 ?
    C10 C11 C6 . . 119.67(15) ?
    C10 C11 H11 . . 120.2 ?
    C6 C11 H11 . . 120.2 ?
    C14 N13 C3 . . 119.08(13) ?
    C14 N13 C18 . . 119.34(14) ?
    C3 N13 C18 . . 120.76(13) ?
    O19 C14 N13 . . 121.55(16) ?
    O19 C14 C15 . . 121.68(15) ?
    N13 C14 C15 . . 116.69(14) ?
    C14 C15 C16 . . 115.22(13) ?
    C14 C15 H15A . . 108.5 ?
    C16 C15 H15A . . 108.5 ?
    C14 C15 H15B . . 108.5 ?
    C16 C15 H15B . . 108.5 ?
    H15A C15 H15B . . 107.5 ?
    C4 C16 C15 . . 107.06(13) ?
    C4 C16 H16A . . 110.3 ?
    C15 C16 H16A . . 110.3 ?
    C4 C16 H16B . . 110.3 ?
    C15 C16 H16B . . 110.3 ?
    H16A C16 H16B . . 108.6 ?
    N5 C17 H17A . . 109.5 ?
    N5 C17 H17B . . 109.5 ?
    H17A C17 H17B . . 109.5 ?
    N5 C17 H17C . . 109.5 ?
    H17A C17 H17C . . 109.5 ?
    H17B C17 H17C . . 109.5 ?
    N13 C18 H18A . . 109.5 ?
    N13 C18 H18B . . 109.5 ?
    H18A C18 H18B . . 109.5 ?
    N13 C18 H18C . . 109.5 ?
    H18A C18 H18C . . 109.5 ?
    H18B C18 H18C . . 109.5 ?
loop_
    _geom_torsion_atom_site_label_1
    _geom_torsion_atom_site_label_2
    _geom_torsion_atom_site_label_3
    _geom_torsion_atom_site_label_4
    _geom_torsion_site_symmetry_1
    _geom_torsion_site_symmetry_2
    _geom_torsion_site_symmetry_3
    _geom_torsion_site_symmetry_4
    _geom_torsion
    _geom_torsion_publ_flag
    N5 N1 C2 O12 . . . . -169.21(15) ?
    C6 N1 C2 O12 . . . . -17.1(2) ?
    N5 N1 C2 C3 . . . . 8.97(15) ?
    C6 N1 C2 C3 . . . . 161.12(13) ?
    O12 C2 C3 C4 . . . . 173.11(17) ?
    N1 C2 C3 C4 . . . . -4.88(15) ?
    O12 C2 C3 N13 . . . . -5.2(3) ?
    N1 C2 C3 N13 . . . . 176.85(14) ?
    N13 C3 C4 N5 . . . . 177.41(13) ?
    C2 C3 C4 N5 . . . . -0.95(17) ?
    N13 C3 C4 C16 . . . . -0.9(2) ?
    C2 C3 C4 C16 . . . . -179.27(13) ?
    C3 C4 N5 N1 . . . . 6.36(17) ?
    C16 C4 N5 N1 . . . . -175.38(13) ?
    C3 C4 N5 C17 . . . . 135.25(13) ?
    C16 C4 N5 C17 . . . . -46.5(2) ?
    C2 N1 N5 C4 . . . . -9.63(16) ?
    C6 N1 N5 C4 . . . . -163.47(12) ?
    C2 N1 N5 C17 . . . . -139.69(13) ?
    C6 N1 N5 C17 . . . . 66.46(18) ?
    C2 N1 C6 C7 . . . . 50.1(2) ?
    N5 N1 C6 C7 . . . . -159.82(13) ?
    C2 N1 C6 C11 . . . . -130.91(15) ?
    N5 N1 C6 C11 . . . . 19.2(2) ?
    C11 C6 C7 C8 . . . . 1.5(2) ?
    N1 C6 C7 C8 . . . . -179.53(16) ?
    C6 C7 C8 C9 . . . . -1.9(3) ?
    C7 C8 C9 C10 . . . . 0.7(3) ?
    C8 C9 C10 C11 . . . . 1.1(3) ?
    C9 C10 C11 C6 . . . . -1.5(3) ?
    C7 C6 C11 C10 . . . . 0.2(2) ?
    N1 C6 C11 C10 . . . . -178.76(16) ?
    C4 C3 N13 C14 . . . . -8.7(2) ?
    C2 C3 N13 C14 . . . . 169.31(14) ?
    C4 C3 N13 C18 . . . . 160.80(16) ?
    C2 C3 N13 C18 . . . . -21.2(2) ?
    C3 N13 C14 O19 . . . . 172.06(16) ?
    C18 N13 C14 O19 . . . . 2.4(2) ?
    C3 N13 C14 C15 . . . . -11.1(2) ?
    C18 N13 C14 C15 . . . . 179.24(16) ?
    O19 C14 C15 C16 . . . . -143.95(16) ?
    N13 C14 C15 C16 . . . . 39.2(2) ?
    C3 C4 C16 C15 . . . . 26.93(19) ?
    N5 C4 C16 C15 . . . . -151.14(15) ?
    C14 C15 C16 C4 . . . . -44.36(18) ?
data_global
_journal_date_recd_electronic     2011-09-05
_journal_date_accepted     2011-09-05
_journal_name_full     'Acta Crystallographica, Section E'
_journal_year     2011
_journal_volume     67
_journal_issue     10
_journal_page_first     o2586
_journal_page_last     o2586
_journal_paper_category     QO
_journal_coeditor_code     BT5636
_publ_contact_author_name     'Stefan Laufer'
_publ_contact_author_address
;
Eberhard-Karls-University T\"ubingen
Auf der Morgenstelle 8
72076 T\"ubingen
Germany
;
_publ_contact_author_email     'stefan.laufer@uni-tuebingen.de'
_publ_contact_author_fax     '+49 7071 295037'
_publ_contact_author_phone     '+49 7071 2972459'
_publ_section_title
;\
1,4-Dimethyl-2-phenyl-6,7-dihydro-1<i>H</i>-pyrazolo[4,3-<i>b</i>]pyridine-3,\
5(2<i>H</i>,4<i>H</i>)-dione
;
loop_
    _publ_author_name
    _publ_author_address
    'Weisser, Marc'
;
Eberhard-Karls-University T\"ubingen
Auf der Morgenstelle 8
72076 T\"ubingen
Germany
;
    'Schollmeyer, Dieter'
;
University Mainz
Institut of Organic Chemistry
Duesbergweg 10-14
55099 Mainz
Germany
;
    'Laufer, Stefan'
;
Eberhard-Karls-University T\"ubingen
Auf der Morgenstelle 8
72076 T\"ubingen
Germany
;
