# Supplementary material for: 1,4-Dimethyl-2-phenyl-6,7-dihydro-1H-pyrazolo­[4,3-b]pyridine-3,5(2H,4H)-dione
Source: Acta Crystallogr Sect E Struct Rep Online. 2011 Sep 14;67(Pt 10):o2586. doi: 10.1107/S1600536811036233 (PMC3201526; doi:10.1107/S1600536811036233)
Supplement: Supplementary file 2 [file e-67-o2586-Isup2.hkl]

# 
# h,k,l, Fc-squared, Fo-squared, sigma(Fo-squared) and status flag 
# 
data_I
_shelx_title ' mw165 in Cc' 
_shelx_refln_list_code          4 
_shelx_F_calc_maximum      158.91 
_exptl_crystal_F_000       544.00 
_reflns_d_resolution_high  0.7354 
 
loop_ 
 _symmetry_equiv_pos_as_xyz 
 'x, y, z' 
 'x, -y, z+1/2' 
 'x+1/2, y+1/2, z' 
 'x+1/2, -y+1/2, z+1/2' 
 
_cell_length_a     8.9721 
_cell_length_b    21.7653 
_cell_length_c     7.3725 
_cell_angle_alpha  90.000 
_cell_angle_beta  120.214 
_cell_angle_gamma  90.000 
 
_shelx_F_squared_multiplier     1.000 
 
loop_ 
 _refln_index_h 
 _refln_index_k 
 _refln_index_l 
 _refln_F_squared_calc 
 _refln_F_squared_meas 
 _refln_F_squared_sigma 
 _refln_observed_status 
   2   0   0    25252.93    26890.39   1382.59 o 
   4   0   0       69.26       60.15      2.51 o 
   6   0   0      814.72      768.18      5.93 o 
   8   0   0      138.45      144.50      2.63 o 
  10   0   0       86.13       80.05      3.52 o 
   1   1   0     1532.56     1681.76     11.28 o 
   3   1   0      869.43      867.89     11.40 o 
   5   1   0      216.84      229.91      3.08 o 
   7   1   0       64.32       64.71      1.61 o 
   9   1   0       77.88       76.07      1.63 o 
   2   2   0     4637.41     4491.63     61.76 o 
   4   2   0       90.95       93.82      2.50 o 
   6   2   0      153.03      146.19      4.27 o 
   8   2   0      100.91      102.13      1.86 o 
  10   2   0       26.70       27.59      2.58 o 
   1   3   0       95.06       91.82      4.72 o 
   3   3   0       22.62       15.23      1.86 o 
   5   3   0      121.45      119.56      3.39 o 
   7   3   0      115.62      115.01      1.81 o 
   9   3   0       26.29       25.03      1.44 o 
   0   4   0       36.82       55.70      6.30 o 
   2   4   0     5308.36     5252.99     66.00 o 
   4   4   0     1164.79     1177.78     15.27 o 
   6   4   0      613.46      625.91     13.80 o 
   8   4   0      201.15      203.38      1.88 o 
  10   4   0        0.80        2.27      1.44 o 
   1   5   0        2.14        2.76      3.01 o 
   3   5   0      157.91      143.75      2.05 o 
   5   5   0      508.82      521.72      3.71 o 
   7   5   0      140.42      137.25      1.91 o 
   9   5   0       41.86       43.08      2.51 o 
   0   6   0     6858.84     6837.11     22.85 o 
   2   6   0     1143.90     1161.49     17.61 o 
   4   6   0     1621.01     1696.20     29.28 o 
   6   6   0       97.30       96.24      3.17 o 
   8   6   0       84.14       86.14      2.45 o 
  10   6   0       41.22       42.74      2.34 o 
   1   7   0      234.41      246.62      3.99 o 
   3   7   0      736.32      742.91     11.38 o 
   5   7   0      234.54      234.15      5.86 o 
   7   7   0      142.59      142.97      2.19 o 
   9   7   0       78.56       76.54      1.96 o 
   0   8   0     3098.35     3156.27     13.84 o 
   2   8   0     1222.98     1197.90     10.95 o 
   4   8   0      155.09      168.89      2.90 o 
   6   8   0       36.06       31.18      2.37 o 
   8   8   0      133.85      133.09      4.88 o 
  10   8   0       10.05        8.94      1.71 o 
   1   9   0     1216.25     1236.98      6.10 o 
   3   9   0      301.87      328.11      2.68 o 
   5   9   0       31.60       32.62      2.88 o 
   7   9   0        1.68        4.43      2.40 o 
   9   9   0        5.85       -0.33      2.66 o 
   0  10   0     2844.92     2977.67     12.26 o 
   2  10   0      184.82      179.72      3.12 o 
   4  10   0      173.37      144.15      2.86 o 
   6  10   0       40.92       42.27      1.72 o 
   8  10   0       79.31       81.82      2.01 o 
   1  11   0     1914.95     2104.66     62.14 o 
   3  11   0      426.43      446.61      5.64 o 
   5  11   0      623.94      625.11      8.17 o 
   7  11   0      212.99      200.79      6.20 o 
   9  11   0       19.78       17.14      2.21 o 
   0  12   0     1809.09     1721.23      8.67 o 
   2  12   0      337.30      371.77      4.91 o 
   4  12   0      105.38      103.38      1.92 o 
   6  12   0      262.79      253.52      4.89 o 
   8  12   0       16.67       17.04      1.95 o 
   1  13   0       74.56       93.18      3.70 o 
   3  13   0      134.38      143.01      2.92 o 
   5  13   0      144.02      140.50      2.25 o 
   7  13   0      199.35      193.44      4.73 o 
   9  13   0       53.38       51.81      5.31 o 
   2  14   0      658.59      680.50      5.88 o 
   4  14   0      559.08      549.06     11.24 o 
   6  14   0       42.24       40.62      1.96 o 
   8  14   0       76.88       74.61      1.87 o 
   3  15   0     1720.06     1698.06     57.41 o 
   5  15   0      418.57      413.12     11.75 o 
   7  15   0        1.80       -1.56      1.86 o 
   9  15   0       16.91       23.70      2.32 o 
   0  16   0      875.31      896.76      6.30 o 
   2  16   0      393.55      387.71      4.75 o 
   4  16   0      630.97      584.12      8.48 o 
   6  16   0      176.69      169.78      5.40 o 
   8  16   0       64.98       63.09      2.19 o 
   1  17   0      497.84      469.07     19.57 o 
   3  17   0      261.83      255.29      3.07 o 
   5  17   0      127.00      127.77      2.24 o 
   7  17   0       57.89       62.07      3.50 o 
   0  18   0       11.85       12.63      3.16 o 
   2  18   0      864.37      807.07      5.96 o 
   4  18   0     1014.85      973.83      8.67 o 
   6  18   0      200.59      193.50      4.18 o 
   8  18   0       38.52       42.03      2.72 o 
   1  19   0       64.18       60.44      4.15 o 
   3  19   0       23.76       23.00      2.29 o 
   5  19   0       17.72       19.12      1.80 o 
   7  19   0      116.42      118.33      2.16 o 
   0  20   0      415.40      355.65      3.98 o 
   2  20   0      102.55       98.39      2.54 o 
   4  20   0      228.65      225.74      2.86 o 
   6  20   0      110.76      109.37      2.11 o 
   1  21   0       59.56       47.21      2.81 o 
   3  21   0      164.60      166.73      2.27 o 
   5  21   0      125.16      123.85      2.72 o 
   7  21   0       14.81       15.01      2.29 o 
   0  22   0       42.45       45.36      3.39 o 
   2  22   0        1.81        2.84      2.21 o 
   4  22   0        0.84        3.24      1.70 o 
   6  22   0       11.94       11.56      1.77 o 
   1  23   0      108.00      104.88      2.56 o 
   3  23   0        6.38        5.83      2.08 o 
   5  23   0       74.73       71.61      3.63 o 
   0  24   0        3.53        2.57      3.02 o 
   2  24   0       49.41       58.61      2.31 o 
   4  24   0        0.30       -0.47      1.55 o 
   6  24   0       24.29       25.65      1.91 o 
   1  25   0       52.00       52.61      5.04 o 
   3  25   0      150.98      169.65      5.76 o 
   5  25   0       59.29       59.39      4.80 o 
   0  26   0        0.53       -0.62      3.22 o 
   2  26   0       36.88       39.52      2.50 o 
   4  26   0      183.00      196.50      9.31 o 
   1  27   0       12.74       11.88      2.34 o 
   3  27   0        1.08       -1.14      3.18 o 
   0  28   0       17.29       27.82      3.36 o 
   2  28   0       16.23       17.18      2.68 o 
   1  29   0        7.07        7.68      3.16 o 
 -11   1   1       87.40       79.95      2.67 o 
  -9   1   1      167.56      176.11      2.75 o 
  -7   1   1      216.65      217.02      3.64 o 
  -5   1   1        0.19        1.38      1.72 o 
  -3   1   1     2083.81     2033.77     18.94 o 
  -1   1   1    12529.81    11305.84   2853.41 o 
   3   1   1     3806.24     3623.82     51.35 o 
   5   1   1      280.36      295.83      3.17 o 
   7   1   1       26.57       30.80      1.78 o 
   9   1   1       33.36       32.78      2.25 o 
 -10   2   1       24.23       24.86      1.44 o 
  -8   2   1      519.51      516.03      8.06 o 
  -6   2   1       26.81       43.99     11.93 o 
  -4   2   1      935.52      949.16     11.57 o 
  -2   2   1      599.68      609.32      6.26 o 
   0   2   1      245.94      239.13     10.08 o 
   2   2   1     3667.03     3577.87     49.62 o 
   4   2   1      657.58      701.10     11.71 o 
   6   2   1       33.15       31.36      1.63 o 
   8   2   1       95.07      100.91      1.99 o 
 -11   3   1       10.78       12.29      1.53 o 
  -9   3   1       84.95       87.54      3.16 o 
  -7   3   1      538.04      555.85      5.99 o 
  -5   3   1      850.39      789.98      9.23 o 
  -3   3   1      656.51      648.73      9.18 o 
  -1   3   1     4479.29     4847.68     68.37 o 
   1   3   1     7689.36     7868.86     48.01 o 
   3   3   1     3113.93     3061.72     65.21 o 
   5   3   1      174.33      173.00      6.42 o 
   7   3   1      357.07      350.46      4.38 o 
   9   3   1       15.64       15.43      2.63 o 
 -10   4   1        0.67        0.44      1.48 o 
  -8   4   1       37.22       36.77      2.03 o 
  -6   4   1      144.15      151.91      2.07 o 
  -4   4   1     1033.23     1054.32     17.75 o 
  -2   4   1      108.72      105.71      2.72 o 
   0   4   1      107.57      123.92      8.30 o 
   2   4   1      251.85      262.14      4.89 o 
   4   4   1       16.88       15.41      1.99 o 
   6   4   1       40.72       43.00      3.86 o 
   8   4   1       59.43       67.64      1.69 o 
  -9   5   1       74.92       75.87      1.67 o 
  -7   5   1      254.73      253.03      2.44 o 
  -5   5   1      695.59      675.42      3.69 o 
  -3   5   1      768.86      766.49      5.66 o 
  -1   5   1      530.41      506.62      7.60 o 
   1   5   1     1616.96     1596.34     17.64 o 
   3   5   1      516.43      467.85      4.52 o 
   5   5   1       89.52       82.14      2.08 o 
   7   5   1      422.00      421.04      5.65 o 
   9   5   1      203.44      192.45      2.37 o 
 -10   6   1        0.21       -1.37      1.62 o 
  -8   6   1        0.92        2.24      2.22 o 
  -6   6   1      388.40      398.46     11.41 o 
  -4   6   1      898.54      962.69      6.87 o 
  -2   6   1      101.37      104.34      2.43 o 
   0   6   1      362.53      360.02      7.40 o 
   2   6   1      290.15      261.83      3.29 o 
   4   6   1       71.59       74.19      3.39 o 
   6   6   1      108.87      112.04      2.11 o 
   8   6   1      117.00      115.21      2.81 o 
  -9   7   1      132.16      139.42      2.48 o 
  -7   7   1      131.60      126.69      1.83 o 
  -5   7   1      471.54      509.80      7.19 o 
  -3   7   1     5045.85     5370.66     42.26 o 
  -1   7   1     1738.01     1699.35     16.62 o 
   1   7   1      840.80      799.51      5.71 o 
   3   7   1     1519.49     1550.52     23.54 o 
   5   7   1      624.66      640.62     12.90 o 
   7   7   1       42.51       39.50      1.81 o 
   9   7   1       31.92       30.94      3.62 o 
 -10   8   1       12.31       13.99      2.26 o 
  -8   8   1       26.76       30.63      2.04 o 
  -6   8   1        4.98        5.14      2.28 o 
  -4   8   1       11.83       10.65      1.92 o 
  -2   8   1      922.12      929.64      5.17 o 
   0   8   1     3741.11     3774.24     37.96 o 
   2   8   1      123.09      135.28      2.98 o 
   4   8   1        4.63        6.27      1.85 o 
   6   8   1       58.99       61.60      2.38 o 
   8   8   1       22.71       26.08      4.04 o 
  -9   9   1       24.49       25.26      1.77 o 
  -7   9   1      128.67      120.94      4.61 o 
  -5   9   1       12.11       11.13      1.94 o 
  -3   9   1       34.30       30.05      2.01 o 
  -1   9   1       37.44       35.77      2.22 o 
   1   9   1     1302.78     1307.24      6.44 o 
   3   9   1      390.29      384.71     11.67 o 
   5   9   1       75.94       74.84      1.81 o 
   7   9   1       58.75       58.38      3.56 o 
   9   9   1       18.27       19.79      1.77 o 
 -10  10   1       43.71       34.05      2.86 o 
  -8  10   1       35.77       38.04      3.89 o 
  -6  10   1       61.96       63.97      1.98 o 
  -4  10   1      337.87      356.17     10.59 o 
  -2  10   1     1327.74     1419.85      8.32 o 
   0  10   1      655.65      681.29      7.29 o 
   2  10   1      335.05      295.74      4.75 o 
   4  10   1       30.32       32.52      1.89 o 
   6  10   1       63.70       58.67      1.99 o 
   8  10   1        0.65        1.82      1.71 o 
  -9  11   1       32.00       31.50      1.90 o 
  -7  11   1       54.22       46.13      1.89 o 
  -5  11   1      187.77      196.64      7.02 o 
  -3  11   1      931.60      947.95      3.91 o 
  -1  11   1      360.24      403.23      3.87 o 
   1  11   1      660.15      675.27      4.72 o 
   3  11   1      155.99      130.90      2.72 o 
   5  11   1       66.79       67.35      2.03 o 
   7  11   1       67.86       66.51      4.02 o 
   9  11   1        6.82        5.58      1.83 o 
 -10  12   1       30.10       32.82      2.52 o 
  -8  12   1      136.39      131.91      2.26 o 
  -6  12   1      147.32      131.56      2.95 o 
  -4  12   1       23.35       29.73      2.28 o 
  -2  12   1      390.13      474.75      9.70 o 
   0  12   1     1493.91     1691.54     11.57 o 
   2  12   1      248.24      251.25      4.46 o 
   4  12   1      100.31      105.21      2.11 o 
   6  12   1      221.52      220.07      7.58 o 
   8  12   1       89.26       82.78      1.99 o 
  -9  13   1      170.35      170.47      3.09 o 
  -7  13   1      156.77      151.56      2.21 o 
  -5  13   1      280.80      285.95      2.51 o 
  -3  13   1      423.85      403.47      4.91 o 
   1  13   1      303.08      314.24      4.83 o 
   3  13   1     1083.60     1108.16     12.43 o 
   5  13   1      319.88      311.30      2.36 o 
   7  13   1       41.93       41.29      1.84 o 
  -8  14   1        7.90        7.96      1.82 o 
  -6  14   1       23.86       25.92      1.92 o 
  -4  14   1      183.83      194.68      4.82 o 
  -2  14   1      327.48      309.94      4.60 o 
   2  14   1       70.01       70.80      2.58 o 
   4  14   1      173.12      173.87      2.86 o 
   6  14   1       53.45       53.95      1.93 o 
   8  14   1      100.23       99.64      3.72 o 
  -9  15   1       31.48       31.02      2.06 o 
  -7  15   1      130.38      133.63      2.14 o 
  -5  15   1      243.81      242.00      7.49 o 
  -3  15   1      239.06      213.23      9.32 o 
   1  15   1      109.84      114.99      2.42 o 
   3  15   1      369.16      371.29      5.60 o 
   5  15   1       73.67       71.61      2.32 o 
   7  15   1       13.33       10.93      2.26 o 
  -8  16   1       96.42       93.04      5.59 o 
  -6  16   1      112.93      108.95      3.15 o 
  -4  16   1      651.55      669.97      8.26 o 
  -2  16   1      397.97      387.50      3.87 o 
   0  16   1      573.24      563.62      3.88 o 
   2  16   1      316.53      320.32      3.29 o 
   4  16   1      109.74      114.82      2.11 o 
   6  16   1        7.64        7.95      1.71 o 
   8  16   1       25.17       23.44      1.86 o 
  -9  17   1        9.84       10.54      5.11 o 
  -7  17   1      163.21      162.57      2.58 o 
  -5  17   1      447.52      426.95      7.58 o 
  -3  17   1     1711.42     1606.99      5.53 o 
  -1  17   1      397.05      361.83      7.87 o 
   1  17   1      215.93      200.71      3.91 o 
   3  17   1      363.03      363.69      3.34 o 
   5  17   1      255.73      247.16      2.46 o 
   7  17   1      222.48      220.41      5.37 o 
  -8  18   1       20.37       23.69      3.50 o 
  -6  18   1       44.33       47.62      2.01 o 
  -4  18   1      348.94      345.82      5.61 o 
  -2  18   1      363.06      349.25     11.68 o 
   0  18   1      264.92      287.47      3.19 o 
   2  18   1     1115.44     1068.90     12.75 o 
   4  18   1      886.69      882.69      5.81 o 
   6  18   1       96.76       92.15      4.80 o 
  -7  19   1       17.13       20.82      1.79 o 
  -5  19   1      132.52      131.35      2.13 o 
  -3  19   1      538.58      514.14     12.79 o 
  -1  19   1     1067.75     1008.12      4.73 o 
   1  19   1      351.96      336.61      5.72 o 
   3  19   1      152.02      146.73      4.97 o 
   5  19   1      247.89      238.41      3.85 o 
   7  19   1       59.16       58.60      2.21 o 
  -8  20   1        3.13        2.10      1.73 o 
  -6  20   1        6.45        5.71      1.69 o 
  -4  20   1      198.93      189.81      2.26 o 
  -2  20   1      624.34      597.52     24.11 o 
   0  20   1       67.84       53.05      3.71 o 
   2  20   1       31.93       30.57      1.87 o 
   4  20   1       66.88       69.09      2.25 o 
   6  20   1       10.43       11.62      2.27 o 
  -7  21   1       18.80       22.06      6.18 o 
  -5  21   1       56.24       54.25      1.90 o 
  -3  21   1      137.31      127.32      2.67 o 
  -1  21   1      115.78      105.14      2.64 o 
   1  21   1       65.96       58.56      6.24 o 
   3  21   1       86.03       84.52      2.13 o 
   5  21   1       96.89       98.09      2.27 o 
  -6  22   1       30.83       32.13      3.25 o 
  -4  22   1      155.62      145.28      3.47 o 
  -2  22   1      104.27      112.17      3.93 o 
   0  22   1      559.77      522.43      3.74 o 
   2  22   1      296.57      290.75      3.09 o 
   4  22   1       45.17       47.95      3.17 o 
   6  22   1       95.12       87.86      2.14 o 
  -7  23   1       24.67       22.64      1.87 o 
  -5  23   1       11.57       10.23      1.72 o 
  -3  23   1        8.94        4.93      6.23 o 
  -1  23   1        4.06        3.74      3.12 o 
   1  23   1       54.79       52.47      2.47 o 
   3  23   1        8.35        9.24      2.13 o 
   5  23   1       31.92       32.85      1.84 o 
  -6  24   1       24.85       28.25      3.87 o 
  -4  24   1       49.49       59.04      3.91 o 
  -2  24   1       29.61       33.09      2.30 o 
   0  24   1       14.63       19.65      4.35 o 
   2  24   1       13.91       13.86      2.25 o 
   4  24   1       31.16       31.48      1.54 o 
  -5  25   1       41.25       44.44      1.64 o 
  -3  25   1        8.52       10.43      2.17 o 
  -1  25   1       16.43       20.20      3.86 o 
   1  25   1        6.17        6.69      2.08 o 
   3  25   1       69.16       78.00      2.44 o 
  -4  26   1        7.72        7.47      1.78 o 
  -2  26   1       15.36       16.19      2.22 o 
   0  26   1       17.24       15.12      2.13 o 
   2  26   1        2.93        3.60      2.14 o 
   4  26   1       27.62       32.16      2.00 o 
  -3  27   1      134.97      154.42      9.93 o 
  -1  27   1        2.27        1.22      2.11 o 
   1  27   1       15.11       21.10      2.24 o 
   3  27   1       15.94       14.62      1.81 o 
  -2  28   1        4.53        3.63      3.11 o 
   0  28   1       12.54       17.71      2.26 o 
   2  28   1       62.86       62.95      2.49 o 
  -1  29   1        3.35        3.01      2.26 o 
   1  29   1       14.70       10.39      3.71 o 
 -10   0   2      124.41      127.04      2.59 o 
  -8   0   2      518.01      505.37      3.36 o 
  -6   0   2     2623.28     2515.40     55.63 o 
  -4   0   2     2133.21     2266.14     51.89 o 
  -2   0   2      715.65      680.22      6.83 o 
   2   0   2    10191.00    10417.44    123.79 o 
   4   0   2      795.63      774.91      4.25 o 
   6   0   2      176.70      174.76      5.58 o 
   8   0   2       72.91       78.48      2.37 o 
 -11   1   2       24.80       23.16      4.22 o 
  -9   1   2      197.46      193.61      5.18 o 
  -7   1   2      543.63      519.79      8.94 o 
  -5   1   2      834.52      914.38      7.86 o 
  -3   1   2     2164.85     2164.01     30.90 o 
  -1   1   2     1341.04     1277.33      9.87 o 
   1   1   2      401.04      411.18      3.61 o 
   3   1   2     1503.67     1476.72     10.93 o 
   5   1   2      142.12      149.14      4.24 o 
   7   1   2       18.25       21.03      2.72 o 
   9   1   2       16.44       19.58      2.32 o 
 -10   2   2      127.12      131.92      2.78 o 
  -8   2   2      638.79      620.95     14.31 o 
  -6   2   2      978.79      978.55     13.16 o 
  -4   2   2      531.16      504.04      5.92 o 
  -2   2   2     1267.26     1310.19     15.22 o 
   0   2   2     3184.14     3231.83     20.03 o 
   2   2   2     2737.05     2688.18      8.68 o 
   4   2   2     1344.84     1352.03     10.79 o 
   6   2   2      179.37      187.24      3.22 o 
   8   2   2       12.40       13.15      2.23 o 
 -11   3   2       23.56       21.07      2.96 o 
  -9   3   2      101.43      103.14      3.35 o 
  -7   3   2      405.16      384.21      5.04 o 
  -5   3   2      352.55      350.96      6.33 o 
  -3   3   2      360.45      325.37      5.29 o 
  -1   3   2     2950.80     2954.71     14.94 o 
   1   3   2      261.13      279.14      7.61 o 
   3   3   2      994.80      954.03     23.06 o 
   5   3   2      126.79      126.51      2.28 o 
   7   3   2        6.72       10.87      2.04 o 
   9   3   2        1.04       -0.05      2.32 o 
 -10   4   2       79.83       85.49      3.43 o 
  -8   4   2      110.57      100.26      1.82 o 
  -6   4   2       94.90       88.45      1.87 o 
  -4   4   2      354.65      372.25      2.61 o 
  -2   4   2      492.49      465.09      5.26 o 
   0   4   2      929.82      944.61     11.98 o 
   2   4   2      283.02      269.31      4.44 o 
   4   4   2      194.18      186.42      4.81 o 
   6   4   2      103.22      104.03      2.55 o 
   8   4   2      198.01      204.64      5.25 o 
 -11   5   2       12.31       15.35      1.57 o 
  -9   5   2       51.04       49.73      1.81 o 
  -7   5   2      100.77       95.95      3.26 o 
  -5   5   2     1327.40     1478.83     13.29 o 
  -3   5   2     1632.61     1699.74      7.61 o 
  -1   5   2      596.52      577.10     18.04 o 
   1   5   2       92.62      102.51      5.14 o 
   3   5   2       27.98       35.61      2.43 o 
   5   5   2       16.54       20.72      1.86 o 
   7   5   2       19.30       18.61      1.65 o 
 -10   6   2       24.02       27.38      1.55 o 
  -8   6   2      204.43      197.81      2.74 o 
  -6   6   2      157.98      149.26      4.12 o 
  -4   6   2      717.86      785.15      8.20 o 
  -2   6   2     5347.65     5520.09     10.70 o 
   0   6   2     1417.35     1409.42     13.30 o 
   2   6   2      132.13      133.94      3.79 o 
   4   6   2      671.01      697.03      9.59 o 
   6   6   2       57.45       62.66      2.53 o 
   8   6   2      145.41      137.62      2.44 o 
 -11   7   2       85.27       86.17      3.21 o 
  -9   7   2       47.20       46.80      2.51 o 
  -7   7   2      210.58      246.43      6.39 o 
  -5   7   2      332.04      328.91      4.84 o 
  -3   7   2     1706.30     1779.30     30.06 o 
  -1   7   2      873.41      880.28      6.21 o 
   1   7   2      288.80      306.81      5.62 o 
   3   7   2       48.52       48.99      2.46 o 
   5   7   2       77.47       76.27      1.97 o 
   7   7   2       55.87       52.88      1.87 o 
 -10   8   2       19.05       22.20      2.43 o 
  -8   8   2       62.99       59.38      2.46 o 
  -6   8   2      399.73      387.08      4.66 o 
  -4   8   2      264.13      285.06      2.78 o 
  -2   8   2     1566.80     1628.64     13.16 o 
   0   8   2      861.39      841.37      9.55 o 
   2   8   2      285.26      284.97      3.02 o 
   4   8   2       32.10       28.74      2.13 o 
   6   8   2       35.01       34.43      1.84 o 
   8   8   2       10.27        8.64      1.86 o 
 -11   9   2       67.73       62.36      5.09 o 
  -9   9   2      130.60      129.35      3.54 o 
  -7   9   2       15.30       24.91      2.34 o 
  -5   9   2       84.50       84.74      2.57 o 
  -3   9   2      192.95      217.81      3.84 o 
  -1   9   2     1911.08     1940.62      9.29 o 
   1   9   2     1401.71     1433.15      9.66 o 
   3   9   2      362.55      363.65      6.77 o 
   5   9   2       60.42       65.73      1.91 o 
   7   9   2        1.33        1.23      2.29 o 
 -10  10   2        6.91        5.07      1.67 o 
  -8  10   2      153.77      138.83      2.13 o 
  -6  10   2      104.66       84.85      3.52 o 
  -4  10   2      122.99      116.52      2.77 o 
  -2  10   2       81.35       91.70      4.17 o 
   0  10   2       41.08       51.66      4.72 o 
   2  10   2       55.81       56.97      3.56 o 
   4  10   2       36.91       35.08      2.00 o 
   6  10   2        3.96        4.68      1.81 o 
   8  10   2       10.60        8.62      1.83 o 
  -9  11   2      248.91      248.89      4.45 o 
  -7  11   2      443.25      407.08      3.01 o 
  -5  11   2      310.30      312.82      4.51 o 
  -3  11   2       71.46       84.36      4.68 o 
  -1  11   2     1937.67     2070.81      9.07 o 
   1  11   2      963.57     1013.53      8.36 o 
   3  11   2      205.54      190.34      2.44 o 
   5  11   2       14.90       13.68      2.49 o 
   7  11   2      158.15      148.62      2.23 o 
 -10  12   2      104.07      102.01      6.75 o 
  -8  12   2      149.52      149.56      2.24 o 
  -6  12   2      168.44      176.27      2.20 o 
  -4  12   2      191.62      178.64      3.07 o 
  -2  12   2      486.74      518.29      5.34 o 
   0  12   2      152.43      145.69      4.91 o 
   2  12   2      342.73      345.89     15.11 o 
   4  12   2      370.76      368.60      2.71 o 
   6  12   2       78.06       85.98      2.45 o 
   8  12   2       32.09       32.09      1.89 o 
  -9  13   2      108.05       98.98      4.40 o 
  -7  13   2      245.78      232.54      4.97 o 
  -5  13   2      162.17      157.40      4.90 o 
  -3  13   2        3.35        5.48      2.25 o 
   1  13   2      298.83      299.21      4.94 o 
   3  13   2      247.39      247.57      2.60 o 
   5  13   2       13.13       13.51      1.90 o 
   7  13   2       20.77       22.90      2.16 o 
 -10  14   2       44.78       43.51      1.95 o 
  -8  14   2      321.99      333.54      2.71 o 
  -6  14   2      676.77      635.07      9.38 o 
  -4  14   2       61.43       51.29      2.56 o 
   2  14   2      337.14      346.82      9.93 o 
   4  14   2      526.98      523.45      5.07 o 
   6  14   2       49.71       50.36      1.87 o 
  -9  15   2       14.30       12.89      2.11 o 
  -7  15   2      154.28      145.10      3.34 o 
  -5  15   2      760.49      715.89      8.26 o 
  -3  15   2     2098.61     1961.30      7.85 o 
  -1  15   2      139.71      152.90      4.46 o 
   1  15   2      231.23      244.32      8.22 o 
   3  15   2      426.64      438.30      3.00 o 
   5  15   2      338.77      338.50      4.94 o 
   7  15   2      100.28       98.01      5.05 o 
  -8  16   2       11.54       12.62      2.65 o 
  -6  16   2       10.90       16.00      1.87 o 
  -4  16   2      783.89      747.99      4.73 o 
  -2  16   2      243.04      237.75      4.83 o 
   0  16   2       10.63       12.88      3.53 o 
   2  16   2       24.73       22.77      2.75 o 
   4  16   2       18.32       22.35      2.15 o 
   6  16   2       59.73       60.78      1.72 o 
  -9  17   2       19.16       23.90      1.56 o 
  -7  17   2       27.64       27.14      1.80 o 
  -5  17   2        9.62       11.62      1.86 o 
  -3  17   2       25.91       29.64      2.21 o 
  -1  17   2       95.05       87.11      2.84 o 
   1  17   2      205.65      218.47      4.99 o 
   3  17   2      476.39      489.93      3.11 o 
   5  17   2      115.94      114.29      5.93 o 
   7  17   2        6.14        2.73      2.42 o 
  -8  18   2       11.51       12.14      1.86 o 
  -6  18   2       62.66       56.01      2.08 o 
  -4  18   2      459.80      429.09      9.68 o 
  -2  18   2     1512.14     1365.57     11.13 o 
   0  18   2      520.01      513.80      3.54 o 
   2  18   2      182.47      192.12      7.25 o 
   4  18   2      131.24      129.61      2.26 o 
   6  18   2       70.75       69.68      1.98 o 
  -9  19   2       18.27       20.88      2.37 o 
  -7  19   2      123.87      130.57     10.62 o 
  -5  19   2       28.63       28.82      1.84 o 
  -3  19   2       15.68       13.37      2.70 o 
  -1  19   2      713.40      672.94      6.10 o 
   1  19   2      187.21      161.96      2.83 o 
   3  19   2      258.73      256.94      6.44 o 
   5  19   2      166.55      158.47      3.99 o 
  -8  20   2       31.37       31.89      1.86 o 
  -6  20   2       49.72       49.11      2.16 o 
  -4  20   2      115.73      104.01      2.73 o 
  -2  20   2      124.99      119.57      2.81 o 
   0  20   2      547.43      514.68      3.98 o 
   2  20   2       14.18       14.19      2.25 o 
   4  20   2       78.09       78.18      1.89 o 
   6  20   2       39.28       37.73      1.91 o 
  -7  21   2        5.87        6.69      1.79 o 
  -5  21   2       25.21       27.93      2.22 o 
  -3  21   2      334.54      305.42      5.07 o 
  -1  21   2      140.53      146.59      2.74 o 
   1  21   2       18.56       16.28      2.29 o 
   3  21   2      229.87      235.13      5.63 o 
   5  21   2       42.00       39.70      2.59 o 
  -6  22   2        4.05        5.70      1.73 o 
  -4  22   2       37.52       37.60      3.83 o 
  -2  22   2       35.44       31.91      2.19 o 
   0  22   2       34.95       41.94      7.23 o 
   2  22   2       43.40       54.06      7.99 o 
   4  22   2       19.21       22.61      1.93 o 
  -7  23   2       16.77       14.54      1.99 o 
  -5  23   2        6.41       11.22      1.63 o 
  -3  23   2       54.54       53.77      2.35 o 
  -1  23   2       21.92       17.75      2.27 o 
   1  23   2       63.51       66.95      3.19 o 
   3  23   2       18.35       25.10      2.75 o 
   5  23   2        6.09        4.58      1.87 o 
  -6  24   2       91.55       96.54      3.80 o 
  -4  24   2       31.70       40.30      1.83 o 
  -2  24   2       10.99       11.55      2.36 o 
   0  24   2       33.13       38.66      3.19 o 
   2  24   2        6.25        7.43      3.05 o 
   4  24   2        0.85        2.75      1.55 o 
  -5  25   2       22.30       20.74      2.58 o 
  -3  25   2      128.28      143.62      2.85 o 
  -1  25   2       76.79       66.84      2.49 o 
   1  25   2       16.81       12.78      2.27 o 
   3  25   2       57.60       58.32      2.03 o 
  -4  26   2       72.85       71.82      3.69 o 
  -2  26   2       71.24       78.07      5.85 o 
   0  26   2       55.18       57.82      2.40 o 
   2  26   2       49.69       47.05      5.41 o 
  -3  27   2       47.24       46.02      5.00 o 
  -1  27   2       27.10       34.37      2.39 o 
   1  27   2        8.76       11.08      3.28 o 
  -2  28   2       24.42       32.12      6.34 o 
   0  28   2        0.15       -1.68      2.71 o 
 -11   1   3      142.70      142.92      4.13 o 
  -9   1   3      189.99      187.80      2.17 o 
  -7   1   3      408.45      396.48      7.51 o 
  -5   1   3     1439.30     1491.40     25.81 o 
  -3   1   3      558.56      609.32      4.05 o 
   1   1   3      800.88      854.41      5.16 o 
   3   1   3     1051.13     1054.49      4.37 o 
   5   1   3      935.33      928.34     10.19 o 
   7   1   3      194.18      196.85      3.58 o 
 -10   2   3       53.89       54.09      3.82 o 
  -8   2   3     1049.18     1043.92     14.22 o 
  -6   2   3      748.82      707.96      8.37 o 
  -4   2   3     2448.11     2674.16     34.94 o 
  -2   2   3      348.22      350.96     10.14 o 
   0   2   3     1801.90     1744.20     12.37 o 
   2   2   3      322.47      303.90      3.31 o 
   4   2   3      398.55      405.83      5.35 o 
   6   2   3       34.75       35.35      1.87 o 
   8   2   3        8.65        8.73      3.47 o 
 -11   3   3      200.58      214.15      4.38 o 
  -9   3   3      118.92      118.32      1.86 o 
  -7   3   3      119.38      124.71      3.17 o 
  -5   3   3      298.30      308.36      3.29 o 
  -3   3   3      419.62      436.42      4.99 o 
  -1   3   3     3709.06     3894.40     26.95 o 
   1   3   3     3724.24     3789.33     14.95 o 
   3   3   3      608.89      600.29      6.53 o 
   5   3   3      273.83      274.93      2.58 o 
   7   3   3      219.64      215.55      2.46 o 
 -10   4   3        5.72        6.24      1.39 o 
  -8   4   3      188.61      182.25      3.54 o 
  -6   4   3      520.76      519.99     10.40 o 
  -4   4   3     2282.18     2411.61     41.04 o 
  -2   4   3      811.54      819.36      7.49 o 
   0   4   3     1262.00     1279.22      8.29 o 
   2   4   3      296.82      317.37      3.39 o 
   4   4   3      172.19      187.30      2.36 o 
   6   4   3       18.30       18.25      1.80 o 
   8   4   3        1.86        2.29      3.04 o 
 -11   5   3      110.35      119.19      4.74 o 
  -9   5   3      269.30      271.51      5.98 o 
  -7   5   3       31.36       35.22      1.65 o 
  -5   5   3      631.50      655.63      7.05 o 
  -3   5   3      269.57      255.12      2.95 o 
  -1   5   3      571.42      589.98      6.27 o 
   1   5   3      483.04      519.33      4.31 o 
   3   5   3       97.77      110.47      2.14 o 
   5   5   3       43.88       50.33      3.81 o 
   7   5   3       76.51       77.42      2.20 o 
 -10   6   3       38.46       38.09      1.61 o 
  -8   6   3       20.75       19.52      1.64 o 
  -6   6   3       16.31       17.83      1.71 o 
  -4   6   3      906.85     1022.93      9.69 o 
  -2   6   3      543.15      568.25      6.19 o 
   0   6   3      424.68      407.92     15.13 o 
   2   6   3       58.66       60.10      2.75 o 
   4   6   3      116.95      111.17      3.16 o 
   6   6   3       14.69       16.37      1.73 o 
 -11   7   3       73.07       80.77      1.90 o 
  -9   7   3      197.41      194.27      2.16 o 
  -7   7   3      280.87      265.61      2.45 o 
  -5   7   3      163.10      167.57      2.09 o 
  -3   7   3      213.69      223.51      2.92 o 
  -1   7   3     1340.32     1311.07     35.29 o 
   1   7   3      158.61      152.08      5.06 o 
   3   7   3       39.14       33.63      2.07 o 
   5   7   3      130.27      129.35      3.82 o 
   7   7   3        6.85       10.17      3.05 o 
 -10   8   3       47.46       49.27      2.41 o 
  -8   8   3      175.37      190.31      3.21 o 
  -6   8   3      354.73      396.02      4.01 o 
  -4   8   3      808.87      841.90      8.26 o 
  -2   8   3     1083.17     1043.08     11.00 o 
   0   8   3      355.70      358.96      5.18 o 
   2   8   3      648.81      661.84      5.34 o 
   4   8   3       13.90       13.99      1.84 o 
   6   8   3       14.32       13.70      1.67 o 
 -11   9   3       45.68       44.87      1.84 o 
  -9   9   3       49.18       50.02      1.68 o 
  -7   9   3      144.68      137.08      3.56 o 
  -5   9   3      167.62      174.41      2.87 o 
  -3   9   3      559.95      565.55     10.70 o 
  -1   9   3      280.59      282.77      4.06 o 
   1   9   3      184.14      187.55      5.54 o 
   3   9   3        2.29        4.91      1.98 o 
   5   9   3       31.25       32.51      1.95 o 
   7   9   3       21.29       23.04      2.00 o 
 -10  10   3       56.33       56.08      2.99 o 
  -8  10   3      161.76      165.69      4.68 o 
  -6  10   3      412.05      436.80      5.73 o 
  -4  10   3      112.54      114.03      2.42 o 
  -2  10   3      763.68      851.41     19.48 o 
   0  10   3     2203.86     2299.45     10.08 o 
   2  10   3       86.11       91.27      2.35 o 
   4  10   3      242.29      232.43      2.62 o 
   6  10   3        3.03        3.76      2.06 o 
 -11  11   3       26.41       30.57      2.16 o 
  -9  11   3       32.79       31.40      1.81 o 
  -7  11   3      160.25      140.91      2.37 o 
  -5  11   3      270.94      271.54      3.36 o 
  -3  11   3      391.39      413.08      6.31 o 
  -1  11   3      554.67      556.64      7.82 o 
   1  11   3      100.11       97.42      4.80 o 
   3  11   3      106.84      104.16      2.34 o 
   5  11   3      206.83      207.55      2.44 o 
   7  11   3       14.48       18.98      5.84 o 
 -10  12   3       30.40       26.14      1.60 o 
  -8  12   3      499.69      455.26      9.12 o 
  -6  12   3      375.57      339.60      3.26 o 
  -4  12   3        4.27        0.21      2.38 o 
  -2  12   3       92.93       81.41      4.97 o 
   0  12   3      617.95      604.33      7.82 o 
   2  12   3      203.75      206.48      2.56 o 
   4  12   3      135.20      126.10      2.61 o 
   6  12   3       31.20       27.83      1.90 o 
  -9  13   3       44.01       54.53      2.10 o 
  -7  13   3      260.61      261.57      2.45 o 
  -5  13   3     1496.14     1488.69     53.89 o 
  -3  13   3      395.05      361.04      3.81 o 
   1  13   3       19.00       20.03      4.12 o 
   3  13   3      381.04      377.71      5.89 o 
   5  13   3      183.03      176.07      2.38 o 
   7  13   3       51.47       47.21      2.21 o 
 -10  14   3       28.03       27.36      1.84 o 
  -8  14   3        3.24        2.22      1.71 o 
  -6  14   3      205.20      178.79      2.62 o 
  -4  14   3      513.69      506.23      9.34 o 
   0  14   3      384.40      379.80      6.38 o 
   2  14   3      444.77      428.88      4.05 o 
   4  14   3       79.18       69.12      2.20 o 
   6  14   3       14.01       10.17      3.19 o 
  -9  15   3        0.35        1.00      1.61 o 
  -7  15   3      192.75      189.50      2.26 o 
  -5  15   3      473.51      437.79      7.38 o 
  -3  15   3       48.82       41.30      3.84 o 
  -1  15   3      241.22      248.20      5.65 o 
   1  15   3      171.38      161.34      4.52 o 
   3  15   3       64.24       61.00      2.16 o 
   5  15   3       77.67       72.03      2.85 o 
 -10  16   3       84.88       87.71      3.28 o 
  -8  16   3       17.03       15.42      1.68 o 
  -6  16   3      620.48      576.59      7.09 o 
  -4  16   3     1011.77      971.51      4.25 o 
   0  16   3      138.67      127.14      3.59 o 
   2  16   3       26.57       29.24      2.81 o 
   4  16   3       51.90       54.37      3.32 o 
   6  16   3       28.34       28.38      1.83 o 
  -9  17   3       17.97       22.83      3.82 o 
  -7  17   3       46.36       48.21      4.41 o 
  -5  17   3       62.02       66.26      2.03 o 
  -3  17   3      488.39      468.56      5.73 o 
  -1  17   3       55.46       49.32      3.39 o 
   1  17   3       74.42       66.98      2.97 o 
   3  17   3      261.48      270.43      3.06 o 
   5  17   3        1.28        0.85      1.72 o 
  -8  18   3       68.34       77.23      1.84 o 
  -6  18   3       18.37       18.02      2.51 o 
  -4  18   3      555.82      499.76      6.05 o 
  -2  18   3      307.14      290.79      4.35 o 
   0  18   3       81.21       75.33      3.42 o 
   2  18   3       78.47       80.10      3.01 o 
   4  18   3      207.65      205.63      9.61 o 
  -9  19   3        5.42        4.71      1.94 o 
  -7  19   3      127.45      126.47      1.93 o 
  -5  19   3       39.68       40.57      3.06 o 
  -3  19   3       86.29       82.54      3.56 o 
  -1  19   3      937.98      896.14      5.88 o 
   1  19   3      611.20      590.67     13.63 o 
   3  19   3       94.52       97.37      3.36 o 
   5  19   3       24.97       24.15      2.10 o 
  -8  20   3       49.20       54.18      4.09 o 
  -6  20   3       98.36      100.87      2.01 o 
  -4  20   3       12.55       12.70      1.91 o 
  -2  20   3      397.37      385.45      4.66 o 
   0  20   3      591.13      598.68      5.23 o 
   2  20   3      169.08      167.59      4.70 o 
   4  20   3      290.28      290.35      4.10 o 
  -7  21   3       17.59       19.12      1.52 o 
  -5  21   3       71.98       73.44      1.82 o 
  -3  21   3       50.37       51.04      2.57 o 
  -1  21   3       39.42       42.34      3.19 o 
   1  21   3      182.60      176.81      8.67 o 
   3  21   3      114.14      116.95      2.44 o 
  -8  22   3       22.17       25.90      1.86 o 
  -6  22   3      134.24      136.09      1.88 o 
  -4  22   3       10.69       10.56      1.87 o 
  -2  22   3        5.51        8.16      2.91 o 
   0  22   3      186.54      195.65      2.92 o 
   2  22   3       57.17       65.72      2.33 o 
   4  22   3        6.70        9.96      1.82 o 
  -7  23   3       23.86       25.75      4.22 o 
  -5  23   3       32.10       33.92      1.97 o 
  -3  23   3       55.45       54.07      2.47 o 
  -1  23   3        1.92        1.61      2.26 o 
   1  23   3        9.13        8.95      2.29 o 
   3  23   3       18.43       18.00      1.56 o 
  -6  24   3       25.06       26.90      2.01 o 
  -4  24   3      123.84      129.47      3.60 o 
  -2  24   3       96.55      102.51      2.32 o 
   0  24   3       57.75       51.37      2.81 o 
   2  24   3       22.61       26.01      3.63 o 
  -5  25   3       72.25       78.29      2.71 o 
  -3  25   3       49.28       54.95      2.19 o 
  -1  25   3        2.22        1.59      2.31 o 
   1  25   3       15.14       14.32      2.33 o 
  -4  26   3       16.68       18.86      2.04 o 
  -2  26   3        4.15        5.06      1.88 o 
   0  26   3       21.21       20.61      2.46 o 
   2  26   3       40.67       45.10      3.73 o 
  -3  27   3       44.30       51.94      2.19 o 
  -1  27   3       12.28        8.78      2.34 o 
   1  27   3       33.97       34.67      2.55 o 
  -2  28   3       67.23       83.18      9.52 o 
 -12   0   4        8.69       13.37      2.28 o 
 -10   0   4      308.13      308.71     14.39 o 
  -8   0   4      711.18      717.78     29.28 o 
  -6   0   4      267.35      253.07      6.88 o 
  -4   0   4     1650.47     1743.05      9.82 o 
  -2   0   4      936.23     1010.36      9.86 o 
   0   0   4     1479.51     1510.37      9.46 o 
   2   0   4      468.50      425.02      5.14 o 
   4   0   4      269.54      264.69      4.46 o 
   6   0   4      255.81      255.37      4.43 o 
 -11   1   4       52.48       50.11      1.73 o 
  -9   1   4        2.17        0.58      1.58 o 
  -7   1   4      615.60      613.71     12.36 o 
  -5   1   4      134.60      144.50      2.12 o 
  -3   1   4     2055.93     2101.95     54.11 o 
  -1   1   4       16.73       21.04      3.67 o 
   1   1   4      117.13      123.43      7.30 o 
   3   1   4      379.11      371.93      6.20 o 
   5   1   4       15.27       23.21      9.52 o 
   7   1   4        2.29        3.22      2.24 o 
 -12   2   4       40.87       44.33      1.70 o 
 -10   2   4      113.54      120.42      2.67 o 
  -8   2   4      106.23      107.82      3.56 o 
  -6   2   4       38.66       37.46      1.79 o 
  -4   2   4       71.98       76.12      2.09 o 
  -2   2   4      152.99      135.37      5.32 o 
   0   2   4     1661.89     1623.81     15.46 o 
   2   2   4      921.58      926.37      8.46 o 
   4   2   4      247.08      253.04      3.53 o 
   6   2   4      226.67      229.28      3.03 o 
 -11   3   4       36.01       34.56      1.63 o 
  -9   3   4       13.82       15.14      2.75 o 
  -7   3   4      363.49      351.04      6.91 o 
  -5   3   4      675.24      673.51     10.02 o 
  -3   3   4      200.26      225.17      5.15 o 
  -1   3   4      356.05      369.26      7.43 o 
   1   3   4      423.06      427.83      5.80 o 
   3   3   4       54.78       55.03      2.49 o 
   5   3   4      143.74      141.27      6.45 o 
   7   3   4       17.36       11.51      2.53 o 
 -12   4   4       63.05       67.94      8.19 o 
 -10   4   4       94.30      101.18      1.72 o 
  -8   4   4      290.74      303.82      7.12 o 
  -6   4   4      148.97      161.85      2.10 o 
  -4   4   4     1205.45     1292.94     19.53 o 
  -2   4   4      330.69      342.74      5.11 o 
   0   4   4     1407.11     1391.57     10.85 o 
   2   4   4      390.24      390.70      9.36 o 
   4   4   4       38.22       38.44      1.96 o 
   6   4   4      101.09      108.01      2.62 o 
 -11   5   4        5.81        7.32      2.72 o 
  -9   5   4       57.64       50.30      3.31 o 
  -7   5   4      812.83      799.75     12.04 o 
  -5   5   4      128.27      117.91      2.53 o 
  -3   5   4      224.72      252.55      4.52 o 
  -1   5   4      692.63      744.26     12.40 o 
   1   5   4       51.56       54.09      2.71 o 
   3   5   4       51.28       50.50      2.13 o 
   5   5   4        9.75       11.08      1.79 o 
   7   5   4       13.78       12.36      1.75 o 
 -10   6   4      111.97      119.94      1.71 o 
  -8   6   4      724.04      677.74     14.30 o 
  -6   6   4      839.57      804.76     12.13 o 
  -4   6   4       51.06       55.92      2.07 o 
  -2   6   4      382.06      388.16      5.17 o 
   0   6   4      573.77      587.80      8.42 o 
   2   6   4      245.78      242.55      2.81 o 
   4   6   4       54.58       57.24      2.24 o 
   6   6   4       31.61       35.17      2.12 o 
 -11   7   4       14.44       17.17      2.76 o 
  -9   7   4       99.79      104.49      4.91 o 
  -7   7   4      387.56      382.73      2.62 o 
  -5   7   4       23.85       30.17      1.85 o 
  -3   7   4      534.23      556.31      5.62 o 
  -1   7   4      143.15      125.11      5.96 o 
   1   7   4      403.33      427.60      6.45 o 
   3   7   4      197.64      218.71      2.66 o 
   5   7   4        2.32        3.44      1.83 o 
 -10   8   4       62.54       59.92      2.86 o 
  -8   8   4       90.27       88.56      2.90 o 
  -6   8   4      321.63      311.22      2.46 o 
  -4   8   4      453.15      451.37      3.37 o 
  -2   8   4      180.68      177.75      4.04 o 
   0   8   4      131.90      130.30      5.48 o 
   2   8   4      416.04      391.80      3.92 o 
   4   8   4       82.49       83.85      3.69 o 
   6   8   4        5.57        8.39      3.28 o 
 -11   9   4       28.82       34.13      2.26 o 
  -9   9   4       76.82       78.27      2.69 o 
  -7   9   4      109.04      120.45      2.02 o 
  -5   9   4      456.20      464.92      4.40 o 
  -3   9   4      401.55      414.57      4.41 o 
  -1   9   4      747.43      781.51      6.10 o 
   1   9   4      817.53      825.55      8.50 o 
   3   9   4      213.97      214.58      2.53 o 
   5   9   4      116.87      118.04      2.16 o 
 -10  10   4       29.86       29.60      1.77 o 
  -8  10   4       82.22       69.00      2.00 o 
  -6  10   4       80.29       73.07      3.91 o 
  -4  10   4       96.66      100.52      2.46 o 
  -2  10   4      255.16      272.91      4.29 o 
   0  10   4      112.45      117.59      5.68 o 
   2  10   4      153.53      154.17      2.95 o 
   4  10   4       46.80       55.08      2.80 o 
   6  10   4       16.74       19.56      1.90 o 
 -11  11   4       35.94       38.61      1.84 o 
  -9  11   4      177.46      174.23      3.48 o 
  -7  11   4      353.56      323.59      2.70 o 
  -5  11   4      379.82      370.42      3.94 o 
  -3  11   4      152.27      142.90      3.87 o 
  -1  11   4      123.31      117.82      3.34 o 
   1  11   4       44.40       46.19      3.01 o 
   3  11   4       85.24       86.52      2.25 o 
   5  11   4      107.40      105.62      2.23 o 
 -10  12   4       74.09       77.41      2.59 o 
  -8  12   4       23.18       22.04      1.99 o 
  -6  12   4      205.36      197.68      5.94 o 
  -4  12   4     1474.78     1440.53      8.12 o 
  -2  12   4       65.52       62.08      3.39 o 
   0  12   4      118.56      115.59      3.44 o 
   2  12   4       13.53       10.57      2.32 o 
   4  12   4       70.42       67.41      2.24 o 
   6  12   4       47.01       44.69      1.98 o 
  -9  13   4       32.92       37.98      1.89 o 
  -7  13   4      120.10      110.67      2.09 o 
  -5  13   4      136.96      153.88      2.43 o 
  -3  13   4      654.91      629.54     17.31 o 
  -1  13   4       83.07       84.68      2.77 o 
   1  13   4      179.97      187.27      3.66 o 
   3  13   4      344.71      353.96      7.65 o 
   5  13   4       27.52       29.68      2.11 o 
 -10  14   4       25.36       32.57      1.77 o 
  -8  14   4       33.04       32.71      1.81 o 
  -6  14   4      345.03      333.07      4.90 o 
  -4  14   4     1393.67     1307.34     20.76 o 
  -2  14   4      180.71      168.77      3.95 o 
   0  14   4      693.71      707.09     12.58 o 
   2  14   4       36.98       38.45      2.48 o 
   4  14   4       80.44       78.40      3.62 o 
  -9  15   4       49.88       57.24      4.52 o 
  -7  15   4        0.82        1.25      2.57 o 
  -5  15   4      487.57      419.05      9.56 o 
  -3  15   4      270.28      264.63      7.30 o 
  -1  15   4       20.74       26.00      2.65 o 
   1  15   4       63.53       63.27      3.77 o 
   3  15   4       57.72       58.37      2.13 o 
   5  15   4       65.25       64.35      4.60 o 
 -10  16   4       63.02       70.01      3.02 o 
  -8  16   4       27.58       26.60      1.68 o 
  -6  16   4       58.43       58.75      2.07 o 
  -4  16   4      120.42      126.67      4.31 o 
  -2  16   4       91.44       83.36      2.36 o 
   0  16   4      217.25      206.39      5.49 o 
   2  16   4      162.04      154.93      3.02 o 
   4  16   4       56.51       51.62      2.03 o 
  -9  17   4       36.69       34.50      1.87 o 
  -7  17   4        4.51        3.05      1.88 o 
  -5  17   4      189.43      175.17      3.36 o 
  -3  17   4      486.51      461.50      4.41 o 
  -1  17   4      348.38      347.68      3.65 o 
   1  17   4       76.79       74.24      2.28 o 
   3  17   4       94.48      105.62      2.32 o 
   5  17   4       66.15       61.00      2.11 o 
  -8  18   4       17.79       21.84      1.64 o 
  -6  18   4        7.12       11.96      1.80 o 
  -4  18   4       36.43       47.10      2.90 o 
  -2  18   4      114.29      110.01      2.92 o 
   0  18   4       51.11       45.45      2.56 o 
   2  18   4      219.43      208.11      4.63 o 
   4  18   4      192.17      185.85      3.99 o 
  -9  19   4       64.28       62.73      3.11 o 
  -7  19   4       32.27       39.49      1.75 o 
  -5  19   4       72.03       72.58      2.24 o 
  -3  19   4      204.83      205.29      2.69 o 
  -1  19   4       20.90       16.64      2.30 o 
   1  19   4       52.69       48.29      2.63 o 
   3  19   4        2.45        1.89      1.87 o 
  -8  20   4       77.70       89.20      2.10 o 
  -6  20   4       57.44       58.36      2.36 o 
  -4  20   4      250.41      274.15      6.18 o 
  -2  20   4       37.52       44.58      2.43 o 
   0  20   4      191.34      188.20      3.03 o 
   2  20   4       60.83       60.79      1.91 o 
   4  20   4       75.02       75.76      2.38 o 
  -7  21   4       27.76       32.58      1.87 o 
  -5  21   4       30.31       33.78      3.54 o 
  -3  21   4       59.17       56.07      2.21 o 
  -1  21   4        3.28       -1.85      3.43 o 
   1  21   4       47.79       55.59      2.64 o 
   3  21   4       29.55       28.27      1.83 o 
  -8  22   4       45.15       40.03      2.52 o 
  -6  22   4       17.02       16.93      3.32 o 
  -4  22   4       50.04       58.81      2.20 o 
  -2  22   4       42.92       47.61      2.50 o 
   0  22   4       41.04       47.74      3.81 o 
   2  22   4       42.93       42.66      6.04 o 
  -7  23   4       39.76       42.15      2.52 o 
  -5  23   4       46.79       40.57      3.19 o 
  -3  23   4       65.75       73.92      2.52 o 
  -1  23   4       12.39       12.53      2.32 o 
   1  23   4        8.77       10.26      4.84 o 
  -6  24   4       90.01       98.50      2.68 o 
  -4  24   4      140.15      153.18      7.68 o 
  -2  24   4       35.53       40.30      2.48 o 
   0  24   4       35.73       34.73      2.59 o 
   2  24   4        3.63        2.15      3.87 o 
  -5  25   4        6.04        6.23      1.96 o 
  -3  25   4       19.81       20.79      2.03 o 
  -1  25   4       29.60       19.21      3.86 o 
   1  25   4       26.66       27.46      3.25 o 
  -4  26   4       23.85       20.86      1.84 o 
  -2  26   4      153.00      150.36      2.99 o 
   0  26   4       23.48       23.62      2.57 o 
  -3  27   4      156.49      165.69      7.23 o 
 -11   1   5       21.95       22.30      2.03 o 
  -9   1   5      812.25      792.01     21.78 o 
  -7   1   5      912.43      850.43     16.63 o 
  -5   1   5       35.12       33.80      1.95 o 
  -3   1   5      567.16      591.58      5.28 o 
  -1   1   5      941.37      972.17     15.93 o 
   1   1   5      276.83      291.55      3.66 o 
   3   1   5      130.13      128.42      2.79 o 
   5   1   5       30.03       36.97      2.80 o 
 -12   2   5       25.94       31.69      3.48 o 
 -10   2   5       34.93       34.69      1.56 o 
  -8   2   5      156.31      145.72      1.94 o 
  -6   2   5      341.23      353.19      2.83 o 
  -4   2   5      846.65      868.15      5.87 o 
  -2   2   5      241.44      237.90      3.99 o 
   0   2   5       60.91       66.26      3.02 o 
   2   2   5      268.99      275.25      3.25 o 
   4   2   5       76.29       71.21      5.30 o 
   6   2   5       16.17       21.63      3.22 o 
 -11   3   5      296.33      320.28      5.45 o 
  -9   3   5      174.07      174.37      2.39 o 
  -7   3   5      398.48      401.34      8.85 o 
  -5   3   5      136.46      149.94      2.83 o 
  -3   3   5      555.14      586.64     10.07 o 
  -1   3   5       42.73       38.58      5.17 o 
   1   3   5      278.24      274.69      5.32 o 
   3   3   5       44.85       48.36      4.07 o 
   5   3   5        7.30        3.16      2.29 o 
 -12   4   5        2.52        3.24      1.61 o 
 -10   4   5        9.97       14.42      1.54 o 
  -8   4   5       75.87       63.26      3.24 o 
  -6   4   5      373.75      345.11      6.20 o 
  -4   4   5      283.49      293.50      8.12 o 
  -2   4   5      110.69      119.20      3.50 o 
   0   4   5      421.01      441.06      4.05 o 
   2   4   5       67.24       65.98      2.52 o 
   4   4   5      106.22      104.94      2.52 o 
 -11   5   5       43.17       42.56      1.72 o 
  -9   5   5       41.93       43.74      1.68 o 
  -7   5   5      473.04      456.71      8.37 o 
  -5   5   5      114.37       96.31      2.22 o 
  -3   5   5      539.77      573.37      5.82 o 
  -1   5   5      381.90      380.75      6.48 o 
   1   5   5      355.69      353.11      5.83 o 
   3   5   5      111.88      120.41      2.72 o 
   5   5   5       59.73       61.11      2.57 o 
 -10   6   5        9.36       11.68      1.57 o 
  -8   6   5       73.20       87.11      1.91 o 
  -6   6   5      183.89      174.21      5.10 o 
  -4   6   5        9.72        7.06      3.33 o 
  -2   6   5      202.25      208.48      4.29 o 
   0   6   5      164.04      168.04      3.09 o 
   2   6   5       37.75       36.23      2.50 o 
   4   6   5        9.08        8.76      2.28 o 
 -11   7   5       33.88       39.44      2.74 o 
  -9   7   5       94.34       84.16      1.87 o 
  -7   7   5      678.90      623.91     11.66 o 
  -5   7   5      975.74      945.34      4.30 o 
  -3   7   5      151.16      136.40      3.87 o 
  -1   7   5       39.78       36.85      3.01 o 
   1   7   5       14.27       16.74      2.32 o 
   3   7   5      180.85      179.23      2.85 o 
   5   7   5       27.95       30.72      2.35 o 
 -10   8   5        0.56        0.09      1.47 o 
  -8   8   5      125.83      133.22      2.00 o 
  -6   8   5      737.28      723.41      4.88 o 
  -4   8   5      317.83      337.51      4.55 o 
  -2   8   5      195.11      200.55      3.93 o 
   0   8   5        5.28        1.67      3.70 o 
   2   8   5       33.64       33.24      2.36 o 
   4   8   5       12.49       13.71      1.75 o 
 -11   9   5        6.53        9.33      1.68 o 
  -9   9   5       92.93       83.43      2.71 o 
  -7   9   5      137.51      123.77      2.36 o 
  -5   9   5      181.18      179.75      2.69 o 
  -3   9   5      120.76      124.40      3.73 o 
  -1   9   5      417.15      412.73      4.77 o 
   1   9   5       56.17       52.28      2.60 o 
   3   9   5      146.59      156.73      2.37 o 
   5   9   5       51.50       52.27      2.55 o 
 -10  10   5       63.46       68.62      2.02 o 
  -8  10   5       97.12      109.00      2.31 o 
  -6  10   5      381.28      361.80      5.86 o 
  -4  10   5      553.81      548.37      5.23 o 
  -2  10   5        5.31       11.02      2.99 o 
   0  10   5      190.20      194.14      6.27 o 
   2  10   5       13.64       10.47      2.45 o 
   4  10   5      119.06      114.49      2.24 o 
 -11  11   5        6.92        4.07      1.84 o 
  -9  11   5       40.75       33.85      1.98 o 
  -7  11   5      127.67      120.62      3.38 o 
  -5  11   5      556.64      545.45      4.28 o 
  -3  11   5      545.57      568.00      5.28 o 
  -1  11   5      377.08      383.61      4.77 o 
   1  11   5      147.12      146.84      2.68 o 
   3  11   5       17.74       16.64      2.53 o 
   5  11   5       10.15       10.32      1.96 o 
 -10  12   5       18.12       14.24      2.31 o 
  -8  12   5      383.65      354.01      3.46 o 
  -6  12   5      268.31      264.20      3.29 o 
  -4  12   5       15.48       12.94      3.53 o 
  -2  12   5        3.59       -1.67      3.39 o 
   0  12   5       98.55       99.89      2.65 o 
   2  12   5       50.11       51.43      6.10 o 
   4  12   5       23.34       22.73      3.80 o 
  -9  13   5       47.36       52.94      3.07 o 
  -7  13   5       79.83       71.35      2.50 o 
  -5  13   5      331.79      331.38      2.90 o 
  -3  13   5     1684.71     1689.54      7.94 o 
  -1  13   5       47.45       48.98      3.42 o 
   1  13   5       93.72       94.98      2.34 o 
   3  13   5       14.64       14.85      1.98 o 
 -10  14   5       14.43       19.10      1.88 o 
  -8  14   5        0.91       -1.42      1.98 o 
  -6  14   5      175.55      173.31      2.42 o 
  -4  14   5      325.58      269.98      4.29 o 
  -2  14   5      199.26      185.97      3.93 o 
   0  14   5       11.89       13.81      2.22 o 
   2  14   5       10.53       11.55      2.11 o 
   4  14   5        0.99       -0.26      1.88 o 
  -9  15   5       47.18       53.14      3.20 o 
  -7  15   5       24.16       23.42      1.99 o 
  -5  15   5       89.65       96.23      2.96 o 
  -3  15   5      131.87      133.38      3.90 o 
  -1  15   5      166.00      170.61      3.98 o 
   1  15   5       79.28       75.60      3.30 o 
   3  15   5       24.97       16.99      2.57 o 
 -10  16   5       78.56       83.14      2.05 o 
  -8  16   5       63.82       70.55      2.64 o 
  -6  16   5      118.78      125.52      1.91 o 
  -4  16   5      349.38      359.06      4.63 o 
  -2  16   5       60.28       57.31      3.42 o 
   0  16   5       89.32       92.94      2.87 o 
   2  16   5        6.01        7.58      1.83 o 
   4  16   5       42.79       40.27      1.97 o 
  -9  17   5       22.61       21.54      1.78 o 
  -7  17   5       79.61       82.97      3.01 o 
  -5  17   5        4.36        2.95      2.23 o 
  -3  17   5       32.19       35.28      3.28 o 
  -1  17   5      121.53      127.95      3.56 o 
   1  17   5      117.70      114.43      2.57 o 
   3  17   5      188.20      183.69      3.18 o 
  -8  18   5       51.15       49.37      3.22 o 
  -6  18   5        3.97        3.12      1.71 o 
  -4  18   5      289.20      270.65      3.67 o 
  -2  18   5      280.18      275.40      4.27 o 
   0  18   5       23.21       23.23      2.68 o 
   2  18   5       21.21       22.46      2.90 o 
  -9  19   5       28.00       29.74      1.93 o 
  -7  19   5       85.36       87.18      1.85 o 
  -5  19   5       74.77       77.08      2.70 o 
  -3  19   5       76.58       95.64      3.53 o 
  -1  19   5       46.81       46.44      2.83 o 
   1  19   5       90.12       92.12      5.88 o 
   3  19   5       57.11       58.07      2.74 o 
  -8  20   5       57.69       57.05      3.24 o 
  -6  20   5       44.33       40.85      2.21 o 
  -4  20   5       18.13       13.96      2.60 o 
  -2  20   5       67.73       64.09      2.54 o 
   0  20   5       90.87       86.09      2.41 o 
   2  20   5       35.67       36.91      1.74 o 
  -7  21   5      127.34      133.89      4.35 o 
  -5  21   5        0.45        1.37      2.04 o 
  -3  21   5      165.38      175.59      2.98 o 
  -1  21   5       55.54       70.79      6.92 o 
   1  21   5       44.35       44.19      2.18 o 
  -6  22   5        4.11        2.17      2.08 o 
  -4  22   5       54.46       50.36      2.23 o 
  -2  22   5       47.67       46.74      2.09 o 
   0  22   5       46.45       45.70      2.74 o 
  -7  23   5       40.63       40.68      2.68 o 
  -5  23   5       31.63       38.91      2.72 o 
  -3  23   5       23.64       28.50      2.56 o 
  -1  23   5        4.90        5.30      2.57 o 
  -6  24   5      187.54      194.28      4.97 o 
  -4  24   5       45.70       47.67      2.80 o 
  -2  24   5       19.07       19.21      2.47 o 
   0  24   5       28.97       29.34      2.83 o 
  -5  25   5       41.88       54.25      4.28 o 
  -3  25   5       43.28       40.28      2.67 o 
 -12   0   6       40.73       48.56      7.34 o 
 -10   0   6       44.44       46.90      2.44 o 
  -8   0   6     1029.59      999.67     21.76 o 
  -6   0   6     1426.03     1261.19      9.80 o 
  -4   0   6      214.81      215.35      5.71 o 
  -2   0   6      181.97      189.77      4.56 o 
   0   0   6      380.97      364.21      5.31 o 
   2   0   6      118.74      112.84      4.29 o 
   4   0   6       64.86       75.50      3.45 o 
 -11   1   6        0.26        1.22      1.64 o 
  -9   1   6       17.47       16.79      1.67 o 
  -7   1   6      205.92      186.19      2.44 o 
  -5   1   6       38.49       39.79      3.10 o 
  -3   1   6      736.61      751.14      6.68 o 
  -1   1   6       38.36       37.88      2.73 o 
   1   1   6        9.70        8.30      2.64 o 
   3   1   6      214.31      208.42      3.33 o 
 -12   2   6       16.78       17.89      2.56 o 
 -10   2   6       18.50       19.55      1.58 o 
  -8   2   6      687.24      670.58     15.42 o 
  -6   2   6     1220.38     1175.33      4.49 o 
  -4   2   6      567.71      570.51     17.61 o 
  -2   2   6      139.33      137.05      2.75 o 
   0   2   6      316.78      292.00      3.47 o 
   2   2   6       87.52       84.10      4.34 o 
   4   2   6        9.05       10.47      2.35 o 
 -11   3   6       18.55       20.08      1.85 o 
  -9   3   6       20.60       25.77      2.43 o 
  -7   3   6       17.37       22.23      2.11 o 
  -5   3   6       49.39       58.61      3.24 o 
  -3   3   6      128.01      133.36      3.18 o 
  -1   3   6       98.50       97.68      2.51 o 
   1   3   6       38.03       41.24      2.39 o 
   3   3   6       32.66       37.34      5.95 o 
 -12   4   6       36.77       33.13      2.48 o 
 -10   4   6      107.55      115.63      2.39 o 
  -8   4   6       92.11       89.40      2.04 o 
  -6   4   6      339.90      334.46      4.51 o 
  -4   4   6      164.50      166.26      4.86 o 
  -2   4   6       24.23       21.51      2.72 o 
   0   4   6      110.86      116.24      2.88 o 
   2   4   6       40.13       42.75      2.97 o 
   4   4   6        2.96        2.99      4.42 o 
 -11   5   6       22.31       25.68      2.25 o 
  -9   5   6       22.07       17.47      1.73 o 
  -7   5   6      343.83      318.12      3.30 o 
  -5   5   6      161.74      139.48      4.02 o 
  -3   5   6        9.03       10.68      3.59 o 
  -1   5   6      455.66      499.83      5.64 o 
   1   5   6      222.07      218.81      3.22 o 
   3   5   6       19.11       18.93      2.27 o 
 -10   6   6       33.06       36.99      1.59 o 
  -8   6   6      116.38      101.32      1.96 o 
  -6   6   6     1704.73     1618.43     26.48 o 
  -4   6   6     1076.06     1012.14      7.29 o 
  -2   6   6       38.50       41.10      3.53 o 
   0   6   6        7.31        9.64      2.30 o 
   2   6   6       17.86       13.65      2.70 o 
   4   6   6       19.67       19.83      2.21 o 
 -11   7   6        7.14        9.91      1.55 o 
  -9   7   6       31.48       31.97      1.66 o 
  -7   7   6      119.68      121.34      2.10 o 
  -5   7   6      160.93      154.34      4.10 o 
  -3   7   6      124.70      140.67      4.04 o 
  -1   7   6      201.85      209.13      5.98 o 
   1   7   6      142.46      141.34      3.03 o 
   3   7   6       39.52       42.89      3.74 o 
 -10   8   6       47.20       50.92      2.21 o 
  -8   8   6      167.75      153.62      2.87 o 
  -6   8   6      238.92      224.59      5.22 o 
  -4   8   6     1086.92     1105.02      7.06 o 
  -2   8   6      249.16      244.39      4.18 o 
   0   8   6       88.34       81.86      2.84 o 
   2   8   6        0.38        1.13      3.53 o 
   4   8   6       47.26       43.68      6.58 o 
 -11   9   6        7.22        5.30      1.58 o 
  -9   9   6       41.94       41.24      2.18 o 
  -7   9   6       24.82       26.51      1.97 o 
  -5   9   6      360.91      362.74      4.63 o 
  -3   9   6      396.35      370.42      4.83 o 
  -1   9   6      225.86      231.99      4.15 o 
   1   9   6       82.56       90.68      2.88 o 
   3   9   6       22.09       19.97      2.39 o 
 -10  10   6       12.13        6.98      3.12 o 
  -8  10   6       59.03       58.32      2.11 o 
  -6  10   6      172.00      163.29      9.94 o 
  -4  10   6      212.26      206.00      4.18 o 
  -2  10   6       86.22       82.45      3.45 o 
   0  10   6      233.15      241.22      7.05 o 
   2  10   6       70.02       72.09      3.18 o 
 -11  11   6       50.09       48.37      2.57 o 
  -9  11   6       77.45       73.63      2.07 o 
  -7  11   6       71.13       73.31      2.47 o 
  -5  11   6       20.43       17.12      3.16 o 
  -3  11   6       52.65       48.16      3.39 o 
  -1  11   6        8.24        9.49      3.19 o 
   1  11   6       39.74       42.86      2.46 o 
   3  11   6      108.53       97.27      5.59 o 
 -10  12   6       65.36       70.53      3.47 o 
  -8  12   6       29.56       29.47      1.94 o 
  -6  12   6      171.74      154.13      2.84 o 
  -4  12   6      532.55      529.47      5.14 o 
  -2  12   6      400.64      395.39      4.69 o 
   0  12   6       72.57       65.73      4.22 o 
   2  12   6       43.13       46.94      2.95 o 
  -9  13   6      128.11      144.96      4.87 o 
  -7  13   6       35.65       38.20      3.19 o 
  -5  13   6       70.09       71.97      3.45 o 
  -3  13   6      441.51      428.46      5.14 o 
  -1  13   6      106.65      109.57      3.53 o 
   1  13   6       47.93       47.70      4.17 o 
   3  13   6       46.34       46.88      2.66 o 
 -10  14   6       26.10       29.65      2.34 o 
  -8  14   6       24.05       18.46      1.92 o 
  -6  14   6       82.34       85.56      3.56 o 
  -4  14   6       41.40       50.84      3.53 o 
  -2  14   6      183.17      204.42      4.07 o 
   0  14   6        8.80       11.10      3.14 o 
   2  14   6       12.25        9.14      2.35 o 
  -9  15   6       96.43       95.01      3.35 o 
  -7  15   6       40.05       41.62      3.01 o 
  -5  15   6      360.48      364.69      4.72 o 
  -3  15   6      127.21      120.22      3.53 o 
  -1  15   6      246.00      247.24      4.12 o 
   1  15   6       75.90       79.86      2.36 o 
  -8  16   6       12.53       13.63      1.66 o 
  -6  16   6       40.43       41.13      3.25 o 
  -4  16   6       10.58        9.38      3.19 o 
  -2  16   6       35.17       37.31      3.28 o 
   0  16   6      268.38      261.95      3.56 o 
   2  16   6       56.84       51.20      4.75 o 
  -9  17   6        1.12        3.13      2.30 o 
  -7  17   6       16.99       20.22      2.12 o 
  -5  17   6       14.61       12.74      3.14 o 
  -3  17   6      138.35      135.47      3.84 o 
  -1  17   6      306.91      333.61      4.41 o 
   1  17   6      156.95      156.07      2.76 o 
  -8  18   6       29.66       37.77      1.83 o 
  -6  18   6        2.29        6.81      2.94 o 
  -4  18   6       22.76       27.74      3.50 o 
  -2  18   6       33.88       37.71      3.42 o 
   0  18   6       26.55       35.45      3.39 o 
  -7  19   6       42.04       42.70      2.69 o 
  -5  19   6       71.86       79.06      3.59 o 
  -3  19   6      125.22      128.18      3.78 o 
  -1  19   6        3.00        0.45      3.11 o 
   1  19   6       22.48       28.73      2.80 o 
  -8  20   6       59.79       64.29      2.21 o 
  -6  20   6       76.87       94.37      3.33 o 
  -4  20   6       59.80       63.95      3.53 o 
  -2  20   6       68.31       76.52      3.56 o 
   0  20   6        0.32        7.65      2.82 o 
  -7  21   6       59.89       55.74      2.75 o 
  -5  21   6        9.30        6.50      2.99 o 
  -3  21   6        0.64        0.06      2.88 o 
  -1  21   6       29.93       27.40      3.39 o 
  -6  22   6       25.81       23.90      3.19 o 
  -4  22   6       57.75       54.01      3.39 o 
  -2  22   6       65.25       66.46      3.47 o 
  -5  23   6       72.38       68.55      3.45 o 
  -3  23   6       61.44       63.69      3.47 o 
 -11   1   7       22.18       26.42      2.98 o 
  -9   1   7       26.36       26.62      1.64 o 
  -7   1   7      203.12      176.46      2.95 o 
  -5   1   7      744.91      705.58      8.15 o 
  -3   1   7      216.16      201.39      2.56 o 
  -1   1   7       54.03       56.09      2.38 o 
   1   1   7       50.49       52.14      2.65 o 
   3   1   7       19.49       20.44      3.43 o 
 -10   2   7        5.77        5.32      1.49 o 
  -8   2   7      127.77      127.30      2.30 o 
  -6   2   7      266.62      246.93      9.31 o 
  -4   2   7      158.99      165.01      3.31 o 
  -2   2   7      239.00      237.64      4.36 o 
   0   2   7       15.77       17.01      2.88 o 
   2   2   7       33.40       31.29      2.56 o 
 -11   3   7      167.42      171.76      9.56 o 
  -9   3   7       10.29       14.98      1.65 o 
  -7   3   7       72.65       78.33      2.15 o 
  -5   3   7       95.87       93.81      6.72 o 
  -3   3   7      210.58      210.38      3.47 o 
  -1   3   7       33.58       27.32      1.99 o 
   1   3   7        9.15       15.00      3.25 o 
   3   3   7        1.60        1.90      2.35 o 
 -10   4   7       36.39       44.81      1.73 o 
  -8   4   7       21.87       24.60      1.89 o 
  -6   4   7       74.66       69.55      3.10 o 
  -4   4   7       18.84       15.79      3.33 o 
  -2   4   7       18.92       20.42      2.13 o 
   0   4   7       83.57       83.16      2.67 o 
   2   4   7        5.82        6.58      2.38 o 
 -11   5   7        2.07       -0.15      1.55 o 
  -9   5   7       67.36       62.16      3.13 o 
  -7   5   7      145.07      133.83      2.29 o 
  -5   5   7      350.81      334.89      5.20 o 
  -3   5   7      250.36      236.36      4.66 o 
  -1   5   7      230.98      237.86      3.91 o 
   1   5   7      159.57      150.88      3.08 o 
   3   5   7       35.86       29.85      2.61 o 
 -10   6   7        0.37        1.16      1.65 o 
  -8   6   7      124.16      120.63      4.00 o 
  -6   6   7      114.42      113.58      4.04 o 
  -4   6   7       38.95       37.71      3.95 o 
  -2   6   7      117.23      122.53      3.98 o 
   0   6   7      394.48      370.04      8.06 o 
   2   6   7       90.36       89.15      2.83 o 
 -11   7   7       31.00       32.31      1.87 o 
  -9   7   7       66.78       67.25      1.96 o 
  -7   7   7       44.40       42.10      2.46 o 
  -5   7   7      746.33      730.92      6.50 o 
  -3   7   7      797.48      778.72      6.67 o 
  -1   7   7      174.58      167.94      5.06 o 
   1   7   7        1.37        2.19      2.36 o 
 -10   8   7        0.76        0.86      1.65 o 
  -8   8   7       63.87       59.56      2.30 o 
  -6   8   7      119.07      123.63      3.98 o 
  -4   8   7      129.28      150.01      4.12 o 
  -2   8   7       23.46       16.61      3.39 o 
   0   8   7       36.66       35.99      2.19 o 
   2   8   7       19.56       19.11      3.52 o 
 -11   9   7      112.14      113.56      2.48 o 
  -9   9   7       88.31       96.30      2.24 o 
  -7   9   7        8.75       12.98      2.31 o 
  -5   9   7       85.45       88.18      3.87 o 
  -3   9   7      467.54      460.58      5.45 o 
  -1   9   7       40.64       42.97      2.71 o 
   1   9   7        3.37        3.89      3.18 o 
 -10  10   7        6.70        4.75      1.93 o 
  -8  10   7        4.55        4.33      2.38 o 
  -6  10   7        2.72       -3.42      3.42 o 
  -4  10   7       31.60       38.81      3.62 o 
  -2  10   7       64.24       60.81      3.87 o 
   0  10   7       75.93       74.88      4.96 o 
   2  10   7       12.85       12.03      2.65 o 
  -9  11   7       71.58       75.66      2.47 o 
  -7  11   7       25.53       28.08      3.16 o 
  -5  11   7      253.51      262.91      4.46 o 
  -3  11   7      328.92      353.64      4.86 o 
  -1  11   7       70.87       67.85      3.50 o 
   1  11   7       84.47       94.46      7.60 o 
 -10  12   7       58.85       60.03      4.03 o 
  -8  12   7       19.92       15.82      2.14 o 
  -6  12   7       22.06       21.69      3.16 o 
  -4  12   7       77.43       79.40      3.56 o 
  -2  12   7        2.57        6.10      3.05 o 
   0  12   7        4.63        5.80      2.33 o 
  -9  13   7       79.51       94.49      4.43 o 
  -7  13   7       22.21       21.27      3.14 o 
  -5  13   7        8.26       10.20      2.97 o 
  -3  13   7       14.86       15.54      3.05 o 
  -1  13   7       39.04       44.94      3.30 o 
   1  13   7       29.89       35.95      5.75 o 
  -8  14   7      293.23      303.55      6.67 o 
  -6  14   7       10.77       14.72      3.05 o 
  -4  14   7       97.95      110.67      3.47 o 
  -2  14   7       39.07       37.68      3.30 o 
   0  14   7       47.10       48.56      2.25 o 
  -9  15   7       55.75       59.79      2.25 o 
  -7  15   7       16.92       14.63      3.33 o 
  -5  15   7       13.55       16.75      3.05 o 
  -3  15   7       24.10       29.97      3.02 o 
  -1  15   7       62.29       65.64      3.53 o 
   1  15   7       46.81       49.33      2.32 o 
  -8  16   7       40.10       34.35      3.33 o 
  -6  16   7       55.93       55.59      3.56 o 
  -4  16   7      187.37      191.76      4.01 o 
  -2  16   7       15.08       25.73      3.22 o 
   0  16   7      191.92      193.18      2.88 o 
  -7  17   7       27.20       27.82      3.11 o 
  -5  17   7       17.78       16.02      3.30 o 
  -3  17   7        7.79        2.88      3.05 o 
  -1  17   7       33.13       36.86      3.42 o 
  -8  18   7       29.18       26.35      3.22 o 
  -6  18   7       60.36       57.57      3.39 o 
  -4  18   7      105.37      116.43      3.67 o 
  -2  18   7       25.56       21.33      3.28 o 
  -7  19   7       44.95       44.97      3.56 o 
  -5  19   7       39.30       27.20      3.08 o 
  -3  19   7       26.86       35.84      3.25 o 
  -6  20   7      106.03      106.77      3.87 o 
  -4  20   7      207.44      207.67      4.35 o 
  -2  20   7       44.38       42.68      2.74 o 
  -5  21   7        5.18        6.84      3.11 o 
 -10   0   8       25.60       20.51      2.48 o 
  -8   0   8      183.78      176.65      5.00 o 
  -6   0   8      153.46      128.86      4.75 o 
  -4   0   8      630.00      626.76      5.90 o 
  -2   0   8       20.74       18.51      2.68 o 
   0   0   8       42.89       39.21      5.15 o 
 -11   1   8       11.09        8.93      1.75 o 
  -9   1   8        1.43        1.13      1.72 o 
  -7   1   8       42.97       38.73      2.86 o 
  -5   1   8       44.89       39.47      3.15 o 
  -3   1   8       79.73       79.91      2.34 o 
  -1   1   8       50.22       51.72      2.17 o 
   1   1   8        2.95        2.53      2.56 o 
 -10   2   8       35.37       39.01      1.88 o 
  -8   2   8       29.90       27.39      2.73 o 
  -6   2   8      101.37      102.93      3.46 o 
  -4   2   8      146.79      152.40      3.66 o 
  -2   2   8      129.13      134.13      2.54 o 
   0   2   8       34.50       32.75      1.92 o 
 -11   3   8       23.58       28.09      1.73 o 
  -9   3   8       71.10       77.11      1.99 o 
  -7   3   8      104.46      114.59      3.55 o 
  -5   3   8       44.83       43.61      4.32 o 
  -3   3   8       53.35       49.67      2.60 o 
  -1   3   8        2.93        1.21      1.93 o 
   1   3   8        6.05        5.85      2.55 o 
 -10   4   8       37.17       38.76      1.85 o 
  -8   4   8       10.39       10.07      2.76 o 
  -6   4   8       62.86       55.96      4.35 o 
  -4   4   8       26.49       23.05      3.98 o 
  -2   4   8      142.27      145.17      2.84 o 
   0   4   8       54.33       46.52      1.99 o 
  -9   5   8       52.84       52.89      2.04 o 
  -7   5   8       77.83       85.16      3.53 o 
  -5   5   8       66.14       67.37      3.70 o 
  -3   5   8       15.50       11.64      3.87 o 
  -1   5   8       20.09       19.69      2.03 o 
   1   5   8       34.34       32.28      2.84 o 
 -10   6   8       91.46      100.28      2.13 o 
  -8   6   8       35.80       32.54      3.67 o 
  -6   6   8        2.83        3.87      3.02 o 
  -4   6   8      181.08      182.22      4.21 o 
  -2   6   8      162.27      166.92      3.94 o 
   0   6   8      120.47      107.69      2.29 o 
  -9   7   8        2.55        2.70      2.25 o 
  -7   7   8       95.74       91.35      3.62 o 
  -5   7   8       48.94       53.64      3.33 o 
  -3   7   8       21.43       19.63      3.59 o 
  -1   7   8       23.57       21.83      2.29 o 
 -10   8   8       14.42       14.69      1.98 o 
  -8   8   8       35.14       33.39      3.11 o 
  -6   8   8        3.48        5.37      3.08 o 
  -4   8   8      288.74      304.83      5.23 o 
  -2   8   8      285.04      284.63      5.54 o 
   0   8   8       23.48       22.26      2.15 o 
  -9   9   8       24.07       19.19      2.09 o 
  -7   9   8       50.54       42.65      3.39 o 
  -5   9   8       29.56       30.93      3.39 o 
  -3   9   8      139.26      153.83      3.87 o 
  -1   9   8      160.08      158.02      4.29 o 
 -10  10   8       31.47       24.51      2.27 o 
  -8  10   8       56.90       67.42      3.56 o 
  -6  10   8       28.68       31.01      3.25 o 
  -4  10   8       36.85       39.52      3.78 o 
  -2  10   8       37.28       40.23      2.20 o 
   0  10   8        6.40        8.81      2.25 o 
  -9  11   8        5.20        3.89      2.18 o 
  -7  11   8       26.75       28.27      3.53 o 
  -5  11   8       15.54       19.52      3.16 o 
  -3  11   8       26.58       30.31      3.08 o 
  -1  11   8       31.49       37.12      2.45 o 
  -8  12   8      113.48      116.37      3.73 o 
  -6  12   8       73.15       80.22      3.84 o 
  -4  12   8      145.21      139.96      3.98 o 
  -2  12   8       35.15       28.30      3.67 o 
  -9  13   8       95.92       92.17      3.95 o 
  -7  13   8       73.34       74.43      3.78 o 
  -5  13   8       31.71       37.06      3.42 o 
  -3  13   8       48.80       55.81      3.56 o 
  -1  13   8       36.05       34.20      2.35 o 
  -8  14   8       11.78       10.00      3.42 o 
  -6  14   8        5.31        4.29      3.08 o 
  -4  14   8       15.93       16.72      3.39 o 
  -2  14   8       60.14       60.42      3.33 o 
  -7  15   8      164.81      171.26      4.27 o 
  -5  15   8        4.25        3.33      3.25 o 
  -3  15   8      165.38      168.91      3.95 o 
  -6  16   8        4.52        4.63      3.19 o 
  -4  16   8       14.90       12.68      3.28 o 
  -5  17   8        4.21       16.10      3.42 o 
  -9   1   9       28.24       25.67      2.90 o 
  -7   1   9       11.65       12.02      3.00 o 
  -5   1   9       84.47       89.61      2.92 o 
  -3   1   9      236.57      234.48      3.34 o 
  -1   1   9       50.30       52.32      2.25 o 
 -10   2   9       33.02       31.80      1.94 o 
  -8   2   9       10.29        8.55      3.02 o 
  -6   2   9       11.81       11.95      4.21 o 
  -4   2   9       32.58       34.18      3.06 o 
  -2   2   9       10.21       10.30      2.21 o 
  -9   3   9        5.34        4.64      2.80 o 
  -7   3   9       36.73       41.72      4.10 o 
  -5   3   9       35.36       36.49      4.49 o 
  -3   3   9       48.03       50.73      3.05 o 
  -1   3   9      114.33      108.38      4.63 o 
  -8   4   9       91.37       87.42      4.43 o 
  -6   4   9       60.71       61.58      4.46 o 
  -4   4   9        0.02       -1.05      2.61 o 
  -2   4   9       38.07       35.75      2.67 o 
  -9   5   9       66.26       60.45      4.10 o 
  -7   5   9       95.09       84.79      4.10 o 
  -5   5   9        7.37        6.64      3.81 o 
  -3   5   9        8.44        8.20      2.95 o 
  -8   6   9       62.02       60.16      3.73 o 
  -6   6   9       91.27       90.42      3.98 o 
  -4   6   9       31.70       34.88      3.50 o 
  -2   6   9        6.83        8.68      2.51 o 
  -9   7   9       71.87       70.81      3.70 o 
  -7   7   9        8.56       10.34      3.22 o 
  -5   7   9       15.10       11.33      3.22 o 
  -3   7   9      112.21      111.59      9.14 o 
  -8   8   9       23.24       23.78      3.84 o 
  -6   8   9       40.05       43.22      3.93 o 
  -4   8   9       26.88       28.16      3.42 o 
  -2   8   9       11.10       11.46      2.55 o 
  -7   9   9       13.77       11.52      3.28 o 
  -5   9   9       57.94       58.95      3.67 o 
  -3   9   9      116.83      110.08      2.84 o 
  -8  10   9       15.76       11.47      3.59 o 
  -6  10   9       35.10       34.94      3.93 o 
  -4  10   9       21.68       20.79      3.33 o 
  -7  11   9       36.06       35.36      3.87 o 
  -5  11   9       68.30       78.83      4.01 o 
  -6  12   9       32.20       29.01      3.56 o 
  -4  12   9       81.74       80.64      3.87 o 
  -6   0  10       49.67       50.86      5.44 o 
                                                 
